# Supplementary material for: National income inequality predicts cultural variation in mouth to mouth kissing
Source: Sci Rep. 2019 Apr 30;9:6698. doi: 10.1038/s41598-019-43267-7 (PMC6491799; doi:10.1038/s41598-019-43267-7)
Supplement: Supplementary file 3 — Dataset 1 [file 41598_2019_43267_MOESM3_ESM.csv]

ID	Ex_Sample	Ex_Cross	Consent	Sex	SexPref	Age	Country_Res	Country_Born	HPP_9	GDP	GINI	SexRatio.2017est.	SexRatio.15.54.	UNRegion	RelStatus	RelLength	RelY	RelM	Ethnicity	SRA	SRM	SRH	SRA_Partner	SRM_Partner	SRH_Partner	Kiss_Imp_Initial	Kiss_Imp_Est	Kiss_Freq	Hug_Freq	Sex_Freq	Kiss_Satis	Hug_Satis	Sex_Satis	GK_Breath	GK_Scent	GK_Taste	GK_Wet	GK_Contact	GK_Arous	GK_SynchStyle
6386533568	0	1	1	2	1	25	Alemania	Chile	NA	NA	NA	NA	NA	NA	1	3.92	3	11	Chilena	5	3	5	7	6	5	100	80	97	100	59	87	80	44	74	84	97	83	87	77	40
6192428788	0	1	1	2	1	30	Allemagne	France	NA	NA	NA	NA	NA	NA	1	10	10	NA	Francaise	6	2	4	6	4	4	100	100	100	100	74	100	100	68	100	100	100	66	100	100	36
6089268910	0	1	1	2	1	21	America	New Zealand	NA	NA	NA	NA	NA	NA	2	NA	NA	NA	Caucasian	5	3	5	5	3	6	90	100	75	40	100	100	100	68	100	80	57	100	73	100	100
6411486671	0	1	1	2	1	32	Argentina	Chile	NA	NA	NA	NA	NA	NA	1	3.58	3	7	Chilena	7	1	7	7	7	6	90	90	90	100	70	80	80	70	100	100	2	85	85	100	80
6104706475	0	1	1	2	1	20	Argentina	Colombia	NA	NA	NA	NA	NA	NA	1	2	2	NA		1	3	1	2	3	1	50	100	100	100	100	100	100	83	100	100	81	100	100	67	100
6550809117	0	0	1	2	1	31	Australia	Australia	-0.25	49900	30.3	1.01	1.045	5	1	5.92	5	11	Caucasian	5	2	2	5	5	3	79	91	81	98	31	91	91	73	99	99	97	74	65	75	82
6523364476	0	0	1	1	2	28	Australia	Australia	-0.25	49900	30.3	1.01	1.045	5	1	4.58	4	7	white	5	4	4	6	2	6	NA	NA	NA	NA	NA	NA	NA	NA	NA	NA	NA	NA	NA	NA	NA
6434867455	0	0	1	1	2	31	Australia	Australia	-0.25	49900	30.3	1.01	1.045	5	1	9.17	9	2	Caucasian	5	4	4	6	1	4	100	100	52	50	54	28	29	16	100	76	74	67	58	74	49
6430313808	0	0	1	2	1	24	Australia	Australia	-0.25	49900	30.3	1.01	1.045	5	1	7.08	7	1	Caucasian	5	2	7	5	6	4	85	90	80	75	70	100	80	70	100	50	35	76	70	53	50
6379318055	0	0	1	2	1	35	Australia	Australia	-0.25	49900	30.3	1.01	1.045	5	2	NA	NA	NA	Australian	1	2	1	NA	NA	NA	81	80	8	11	49	4	5	8	50	80	23	9	80	81	72
6372501694	0	0	1	2	1	50	Australia	Australia	-0.25	49900	30.3	1.01	1.045	5	1	13.83	13	10	Caucasian	4	5	2	4	2	2	69	48	48	73	1	98	99	1	95	97	76	98	98	68	59
6371505961	0	0	1	1	1	41	Australia	Australia	-0.25	49900	30.3	1.01	1.045	5	1	3	3	NA	anglo-saxon	5	4	4	5	4	4	NA	NA	NA	NA	NA	NA	NA	NA	NA	NA	NA	NA	NA	NA	NA
6366313543	0	0	1	2	1	22	Australia	Australia	-0.25	49900	30.3	1.01	1.045	5	1	3.17	3	2	Chinese	4	3	3	4	5	5	30	42	39	73	1	89	87	94	70	78	70	82	36	10	55
6363993667	0	0	1	2	1	34	Australia	Australia	-0.25	49900	30.3	1.01	1.045	5	1	6.33	6	4	Australian	5	2	4	7	6	4	80	100	100	100	70	70	66	38	98	62	79	22	75	84	54
6363604057	0	0	1	1	2	37	Australia	Australia	-0.25	49900	30.3	1.01	1.045	5	1	6.5	6	6	Causcasian	5	3	4	4	1	4	65	86	88	86	65	79	79	47	84	65	82	58	49	38	60
6363566404	0	0	1	1	1	19	Australia	Australia	-0.25	49900	30.3	1.01	1.045	5	1	2.25	2	3	Australian	4	4	3	6	3	5	30	70	90	50	70	100	100	100	90	90	70	50	30	45	70
6348866819	0	0	1	1	2	30	Australia	Australia	-0.25	49900	30.3	1.01	1.045	5	1	12.17	12	2	Caucasian	4	5	3	7	1	6	100	100	100	100	60	100	97	50	50	50	50	33	100	32	77
6347482064	0	0	1	2	1	36	Australia	Australia	-0.25	49900	30.3	1.01	1.045	5	1	8	8	NA	English	5	2	6	6	5	4	100	85	85	100	50	85	85	40	100	75	30	56	67	68	81
6346926201	0	0	1	2	1	23	Australia	Australia	-0.25	49900	30.3	1.01	1.045	5	1	6.17	6	2	Caucasion	4	5	4	7	6	7	100	64	100	100	80	89	100	49	100	66	100	19	100	57	55
6346021900	0	0	1	2	1	19	Australia	Australia	-0.25	49900	30.3	1.01	1.045	5	1	1	1	NA	Caucasian	5	1	6	4	3	6	50	86	94	100	76	100	100	100	91	75	48	70	86	76	90
6345838468	0	0	1	2	1	52	Australia	Australia	-0.25	49900	30.3	1.01	1.045	5	1	22.5	22	6	Australian	4	2	3	5	4	2	70	70	67	67	53	55	39	62	85	85	73	70	68	72	63
6345596506	0	0	1	2	1	25	Australia	Australia	-0.25	49900	30.3	1.01	1.045	5	1	1.58	1	7	White Australian	6	2	6	4	3	2	73	98	100	100	73	77	75	76	34	65	49	55	43	71	72
6345562033	0	0	1	2	1	22	Australia	Australia	-0.25	49900	30.3	1.01	1.045	5	2	NA	NA	NA	Australian	6	1	5	NA	NA	NA	82	55	60	52	82	59	88	82	85	86	85	67	81	82	86
6345438663	0	0	1	1	1	19	Australia	Australia	-0.25	49900	30.3	1.01	1.045	5	2	NA	NA	NA	White	5	3	4	NA	NA	NA	35	65	40	55	50	66	40	45	70	56	30	28	54	12	65
6345272377	0	0	1	2	1	22	Australia	Australia	-0.25	49900	30.3	1.01	1.045	5	1	1.67	1	8	Greek and Croatian	4	1	3	6	4	4	80	80	80	100	80	80	80	80	100	100	100	100	100	100	100
6345182352	0	0	1	2	3	22	Australia	Australia	-0.25	49900	30.3	1.01	1.045	5	2	NA	NA	NA	Asian	4	3	6	NA	NA	NA	80	80	49	50	50	70	80	50	75	60	40	30	70	70	70
6345157207	0	0	1	1	2	28	Australia	Australia	-0.25	49900	30.3	1.01	1.045	5	2	NA	NA	NA	Caucasian	1	4	4	NA	NA	NA	50	100	70	100	30	100	100	100	90	85	51	50	50	1	1
6345148013	0	0	1	2	1	18	Australia	Australia	-0.25	49900	30.3	1.01	1.045	5	1	0.42	0	5	White	5	2	3	5	2	5	20	30	15	40	40	85	90	70	18	30	30	NA	30	10	55
6338633554	0	0	1	2	1	19	Australia	Australia	-0.25	49900	30.3	1.01	1.045	5	1	4.75	4	9	Caucasian	3	3	4	7	5	4	1	17	19	40	0	90	90	90	90	81	71	98	35	26	67
6338449794	0	0	1	1	2	25	Australia	Australia	-0.25	49900	30.3	1.01	1.045	5	1	6.67	6	8	White	4	3	3	3	4	3	78	34	34	67	49	35	62	24	52	58	29	55	66	69	38
6338423918	0	0	1	2	1	20	Australia	Australia	-0.25	49900	30.3	1.01	1.045	5	1	3.75	3	9	Greek	3	4	4	4	4	2	85	93	76	94	77	78	91	80	95	94	61	100	71	59	56
6338390328	0	0	1	1	2	NA	Australia	Australia	-0.25	49900	30.3	1.01	1.045	5	2	NA	NA	NA		4	5	6	NA	NA	NA	50	50	50	67	51	71	71	81	85	59	79	39	25	75	71
6338357288	0	0	1	2	1	22	Australia	Australia	-0.25	49900	30.3	1.01	1.045	5	1	5.25	5	3	Eurasian	6	4	5	6	6	5	70	100	91	88	67	87	92	50	89	81	84	69	60	73	67
6338329131	0	0	1	2	1	22	Australia	Australia	-0.25	49900	30.3	1.01	1.045	5	1	3.25	3	3	Italian	4	2	3	6	5	2	87	68	90	100	56	100	100	100	63	47	67	90	100	69	53
6338313479	0	0	1	2	3	20	Australia	Australia	-0.25	49900	30.3	1.01	1.045	5	2	NA	NA	NA	Caucasian Australian	5	2	5	NA	NA	NA	1	100	83	81	50	72	58	54	99	52	65	99	61	99	83
6338302029	0	0	1	1	3	20	Australia	Australia	-0.25	49900	30.3	1.01	1.045	5	1	4.08	4	1	European Aussie	5	4	5	6	5	4	90	100	86	96	11	50	70	NA	100	71	90	22	90	100	44
6337994934	0	0	1	1	2	21	Australia	Australia	-0.25	49900	30.3	1.01	1.045	5	1	3.75	3	9		6	4	4	7	1	3	90	100	90	93	50	88	100	10	70	71	82	80	90	93	91
6337975604	0	0	1	1	1	21	Australia	Australia	-0.25	49900	30.3	1.01	1.045	5	2	NA	NA	NA	White	4	3	3	NA	NA	NA	NA	NA	NA	NA	NA	NA	NA	NA	NA	NA	NA	NA	NA	NA	NA
6337966157	0	0	1	2	1	19	Australia	Australia	-0.25	49900	30.3	1.01	1.045	5	2	NA	NA	NA	White ?? Full Anglo British Australian	3	NA	2	NA	NA	NA	NA	NA	NA	NA	NA	NA	NA	NA	NA	NA	NA	NA	NA	NA	NA
6337944633	0	0	1	1	3	19	Australia	Australia	-0.25	49900	30.3	1.01	1.045	5	1	2.42	2	5	Caucasian	6	3	4	7	2	4	60	75	70	90	40	80	90	40	90	90	60	40	60	35	50
6337886160	0	0	1	2	1	24	Australia	Australia	-0.25	49900	30.3	1.01	1.045	5	1	7.92	7	11	Caucasian	4	1	3	4	4	3	88	81	76	100	40	60	100	31	85	85	90	90	85	50	89
6337878717	0	0	1	2	1	18	Australia	Australia	-0.25	49900	30.3	1.01	1.045	5	1	0.25	0	3	chinese	2	2	2	4	3	3	NA	NA	NA	NA	NA	NA	NA	NA	NA	NA	NA	NA	NA	NA	NA
6337871868	0	0	1	2	1	19	Australia	Australia	-0.25	49900	30.3	1.01	1.045	5	2	NA	NA	NA	Australian	2	1	2	NA	NA	NA	70	85	91	93	0	94	88	100	79	97	90	100	61	22	20
6337860116	0	0	1	2	1	25	Australia	Australia	-0.25	49900	30.3	1.01	1.045	5	1	3.5	3	6	Caucasian	3	2	4	5	4	3	40	90	80	90	80	100	100	90	100	70	5	30	50	60	75
6337850496	0	0	1	2	3	24	Australia	Australia	-0.25	49900	30.3	1.01	1.045	5	1	1.17	1	2	White Australian	4	6	2	6	3	2	70	60	70	75	90	100	100	100	100	71	77	100	88	83	78
6337850400	0	0	1	1	2	21	Australia	Australia	-0.25	49900	30.3	1.01	1.045	5	1	1.83	1	10	Filipino	4	3	4	5	3	4	100	100	100	70	60	100	100	90	75	96	50	50	81	72	78
6337844906	0	0	1	2	1	19	Australia	Australia	-0.25	49900	30.3	1.01	1.045	5	1	0.25	NA	3	white	5	3	6	6	4	6	NA	NA	NA	NA	NA	NA	NA	NA	NA	NA	NA	NA	NA	NA	NA
6337842835	0	0	1	1	2	19	Australia	Australia	-0.25	49900	30.3	1.01	1.045	5	2	NA	NA	NA	South Asian	4	2	2	NA	NA	NA	NA	NA	NA	NA	NA	NA	NA	NA	NA	NA	NA	NA	NA	NA	NA
6337842663	0	0	1	1	2	25	Australia	Australia	-0.25	49900	30.3	1.01	1.045	5	1	5	5	NA	Caucasian	6	4	6	2	4	3	NA	NA	NA	NA	NA	NA	NA	NA	NA	NA	NA	NA	NA	NA	NA
6337815832	0	0	1	2	1	24	Australia	Australia	-0.25	49900	30.3	1.01	1.045	5	1	3.33	3	4	Caucasian	4	4	3	6	4	5	50	60	90	95	70	90	90	60	99	70	90	99	99	95	60
6337807708	0	0	1	2	1	20	Australia	Australia	-0.25	49900	30.3	1.01	1.045	5	1	1.5	1	6	Australian	4	NA	3	6	4	4	80	100	100	94	96	100	100	83	90	85	92	85	81	85	85
6333346264	0	0	1	2	3	22	Australia	Australia	-0.25	49900	30.3	1.01	1.045	5	1	1.42	1	5	Caucasian	4	2	3	5	4	3	75	100	90	90	75	100	100	100	85	80	80	95	70	0	70
6329893411	0	0	1	2	1	47	Australia	Australia	-0.25	49900	30.3	1.01	1.045	5	1	7	7	0	Australian	2	1	2	6	4	1	100	100	80	80	50	50	50	50	100	100	100	50	100	75	80
6329195788	0	0	1	1	2	19	Australia	Australia	-0.25	49900	30.3	1.01	1.045	5	1	1.25	1	3	anglo/filipino	4	4	4	6	1	5	75	76	84	73	19	91	83	30	66	71	75	73	88	67	53
6328938221	0	0	1	2	1	22	Australia	Australia	-0.25	49900	30.3	1.01	1.045	5	1	5.83	5	10	Caucasian	4	2	4	7	5	3	NA	NA	NA	NA	NA	NA	NA	NA	NA	NA	NA	NA	NA	NA	NA
6328877637	0	0	1	2	1	25	Australia	Australia	-0.25	49900	30.3	1.01	1.045	5	1	1.83	1	10	Australian	4	5	6	4	4	4	NA	NA	NA	NA	NA	NA	NA	NA	NA	NA	NA	NA	NA	NA	NA
6328166710	0	0	1	2	1	21	Australia	Australia	-0.25	49900	30.3	1.01	1.045	5	2	NA	NA	NA	Caucasian	4	5	2	NA	NA	NA	NA	NA	NA	NA	NA	NA	NA	NA	NA	NA	NA	NA	NA	NA	NA
6327836366	0	0	1	2	1	25	Australia	Australia	-0.25	49900	30.3	1.01	1.045	5	2	NA	NA	NA	Chinese	5	5	5	5	5	4	66	78	54	100	61	58	100	98	100	100	78	72	75	48	100
6327513771	0	0	1	2	1	23	Australia	Australia	-0.25	49900	30.3	1.01	1.045	5	1	3.25	3	3		2	3	2	6	6	6	NA	NA	NA	NA	NA	NA	NA	NA	NA	NA	NA	NA	NA	NA	NA
6327396166	0	0	1	2	3	20	Australia	Australia	-0.25	49900	30.3	1.01	1.045	5	2	NA	NA	NA	Phillipino/Sri-lankan/Southeast Asian	5	5	6	NA	NA	NA	100	100	85	100	NA	95	100	100	75	100	100	50	75	50	50
6327365517	0	0	1	1	2	44	Australia	Australia	-0.25	49900	30.3	1.01	1.045	5	1	10.5	10	6	anglo	4	4	5	6	2	3	78	88	70	96	62	83	86	71	37	68	72	81	56	69	43
6327181182	0	0	1	1	2	51	Australia	Australia	-0.25	49900	30.3	1.01	1.045	5	2	NA	NA	NA	Caucasian. Irish/ welsh heritage	6	5	6	NA	NA	NA	88	100	95	75	77	92	89	51	48	61	80	66	80	80	59
6327173170	0	0	1	2	1	19	Australia	Australia	-0.25	49900	30.3	1.01	1.045	5	1	0.5	NA	6	Caucasian	6	3	6	7	7	6	100	100	82	82	70	88	100	90	86	62	77	70	80	70	90
6327165476	0	0	1	1	2	22	Australia	Australia	-0.25	49900	30.3	1.01	1.045	5	1	0.42	0	5	Australian	5	5	4	6	3	4	68	80	71	49	80	91	91	100	70	80	41	40	67	80	39
6187819742	0	0	1	2	1	30	Australia	Australia	-0.25	49900	30.3	1.01	1.045	5	1	7	7	NA	Australian / French	5	4	4	5	4	4	94	98	70	76	67	94	99	55	100	82	83	85	89	100	76
6186144282	0	0	1	1	2	20	Australia	Australia	-0.25	49900	30.3	1.01	1.045	5	2	NA	NA	NA	Caucasian	2	4	3	NA	NA	NA	100	100	69	100	0	49	100	0	66	71	95	98	100	66	36
6171017197	0	0	1	2	1	23	Australia	Australia	-0.25	49900	30.3	1.01	1.045	5	1	2.25	2	3	Caucasian	6	2	6	6	5	6	86	72	72	81	59	79	97	91	100	64	39	26	62	38	100
6110564337	0	0	1	2	1	26	Australia	Australia	-0.25	49900	30.3	1.01	1.045	5	1	4	4	0	Australian	6	3	7	4	6	6	98	100	55	95	71	38	78	74	73	80	82	80	93	NA	49
6093689752	0	0	1	2	1	32	Australia	Australia	-0.25	49900	30.3	1.01	1.045	5	1	4.5	4	6	British Italian background	4	2	4	5	3	2	73	51	43	79	56	63	85	96	100	65	58	80	55	78	24
6093662611	0	0	1	1	2	27	Australia	Australia	-0.25	49900	30.3	1.01	1.045	5	1	7	7	NA	Indian. irish. german	4	4	6	4	4	4	74	39	73	71	85	73	46	18	70	68	100	69	99	100	57
6093551396	0	0	1	2	1	NA	Australia	Australia	-0.25	49900	30.3	1.01	1.045	5	1	13	13	NA	Irish Italian	4	NA	5	5	6	6	NA	NA	NA	NA	NA	NA	NA	NA	NA	NA	NA	NA	NA	NA	NA
6093549891	0	0	1	1	2	50	Australia	Australia	-0.25	49900	30.3	1.01	1.045	5	1	28	28	NA	Anglo saxon	4	4	4	4	1	3	100	100	80	30	75	65	90	50	100	100	100	85	85	81	80
6093547916	0	0	1	1	2	65	Australia	Australia	-0.25	49900	30.3	1.01	1.045	5	1	40.92	40	11	australian	4	4	4	4	NA	4	80	61	54	54	80	60	60	25	80	70	70	51	80	90	49
6093519161	0	0	1	2	3	41	Australia	Australia	-0.25	49900	30.3	1.01	1.045	5	1	7	7	NA	Australian	5	1	6	5	7	6	100	100	72	100	66	34	42	47	100	74	100	69	51	56	54
6093422266	0	0	1	2	1	46	Australia	Australia	-0.25	49900	30.3	1.01	1.045	5	1	1.58	1	7	Australian	5	NA	6	4	7	4	85	78	98	98	NA	57	85	55	80	90	NA	15	NA	50	50
6092825247	0	0	1	1	2	54	Australia	Australia	-0.25	49900	30.3	1.01	1.045	5	1	8.83	8	10	caucasian	4	4	4	7	1	2	99	100	100	100	100	100	100	100	0	0	NA	NA	NA	NA	NA
6092725613	0	0	1	2	1	31	Australia	Australia	-0.25	49900	30.3	1.01	1.045	5	1	9	9	NA	Dutch	6	2	4	5	2	4	NA	NA	NA	NA	NA	NA	NA	NA	NA	NA	NA	NA	NA	NA	NA
6092499726	0	0	1	1	2	61	Australia	Australia	-0.25	49900	30.3	1.01	1.045	5	1	9	9	NA	Slovakia	6	3	4	6	2	6	82	98	99	99	70	61	76	68	45	39	70	93	96	97	66
6092340253	0	0	1	2	1	30	Australia	Australia	-0.25	49900	30.3	1.01	1.045	5	2	NA	NA	NA	Caucasian	5	6	3	5	5	2	29	95	99	6	84	99	99	79	52	49	53	82	32	81	38
6090307026	0	0	1	1	2	76	Australia	Australia	-0.25	49900	30.3	1.01	1.045	5	1	57	57	NA	Caucasian	5	3	7	7	1	1	85	100	85	75	10	90	80	75	100	90	80	50	100	90	95
6090216888	0	0	1	2	1	25	Australia	Australia	-0.25	49900	30.3	1.01	1.045	5	2	NA	NA	NA	Asian	5	1	5	6	5	5	0	95	100	100	90	90	100	80	90	70	70	60	60	20	20
6089258627	0	0	1	1	2	69	Australia	Australia	-0.25	49900	30.3	1.01	1.045	5	2	NA	NA	NA	Caucasian	2	4	2	NA	NA	NA	81	80	72	72	72	31	35	31	75	72	70	69	69	70	70
6089180122	0	0	1	1	1	60	Australia	Australia	-0.25	49900	30.3	1.01	1.045	5	1	25	25	NA	White Australian	4	3	4	5	5	4	85	55	25	65	15	10	50	10	90	80	80	90	NA	95	95
6089178736	0	0	1	2	1	44	Australia	Australia	-0.25	49900	30.3	1.01	1.045	5	2	NA	NA	NA		5	NA	4	NA	NA	NA	80	88	88	53	90	82	84	85	88	50	50	50	88	88	0
6089074831	0	0	1	2	3	23	Australia	Australia	-0.25	49900	30.3	1.01	1.045	5	2	NA	NA	NA	Caucasian	4	2	6	5	1	4	90	95	80	40	70	90	90	90	100	100	100	65	90	100	95
6089002054	0	0	1	1	2	45	Australia	Australia	-0.25	49900	30.3	1.01	1.045	5	1	0.5	0	6	Caucasian	4	5	4	6	4	4	80	65	65	100	65	85	85	55	100	85	86	92	93	96	58
6088956961	0	0	1	1	2	25	Australia	Australia	-0.25	49900	30.3	1.01	1.045	5	2	NA	NA	NA	Caucasian	5	4	4	6	1	2	90	100	90	80	60	90	40	90	100	100	100	50	50	30	70
6216535431	0	0	1	1	2	25	Australia	Australia	-0.25	49900	30.3	1.01	1.045	5	1	4	4	NA	Married	4	4	4	4	2	4	NA	NA	NA	NA	NA	NA	NA	NA	NA	NA	NA	NA	NA	NA	NA
6363663785	0	0	1	2	1	22	Australia	Australia	-0.25	49900	30.3	1.01	1.045	5	1	1.08	1	1	White Australian	4	2	2	5	3	4	35	88	60	70	NA	80	100	90	60	90	75	60	85	80	75
6345477847	0	0	1	2	3	20	Australia	Australia	-0.25	49900	30.3	1.01	1.045	5	1	0.67	0	8	White	5	1	4	7	4	2	61	81	90	100	67	57	93	45	66	57	60	80	100	100	88
6337827197	0	0	1	2	1	23	Australia	Australia	-0.25	49900	30.3	1.01	1.045	5	2	NA	NA	NA	Australian	5	5	7	6	7	6	NA	NA	NA	NA	NA	NA	NA	NA	NA	NA	NA	NA	NA	NA	NA
6327164983	0	0	1	2	1	20	Australia	Australia	-0.25	49900	30.3	1.01	1.045	5	2	NA	NA	NA	Caucasian	4	1	3	NA	NA	NA	NA	NA	NA	NA	NA	NA	NA	NA	NA	NA	NA	NA	NA	NA	NA
6196684325	0	0	1	2	1	28	Australia	Australia	-0.25	49900	30.3	1.01	1.045	5	1	3.5	3	6	Czech	5	5	3	6	6	4	89	67	68	100	48	60	99	67	88	34	72	70	91	82	62
6186378579	0	0	1	2	1	24	Australia	Australia	-0.25	49900	30.3	1.01	1.045	5	2	NA	NA	NA	Caucasian	2	4	2	6	5	7	80	65	75	85	80	85	85	85	90	90	70	90	90	90	95
6185958783	0	0	1	2	1	26	Australia	Australia	-0.25	49900	30.3	1.01	1.045	5	1	4.67	4	8	Australian	4	NA	6	NA	3	4	NA	NA	NA	NA	NA	NA	NA	NA	NA	NA	NA	NA	NA	NA	NA
6093411484	0	0	1	2	1	38	Australia	Australia	-0.25	49900	30.3	1.01	1.045	5	1	7.67	7	8		5	1	4	4	4	4	95	84	32	84	51	11	86	75	85	85	32	58	53	56	89
6186040040	0	1	1	1	2	27	Australia	China	NA	NA	NA	NA	NA	NA	1	0.67	0	8	Chinese	5	4	6	6	2	5	70	100	100	100	100	100	100	100	100	100	60	40	100	80	100
6089061840	0	1	1	2	1	63	Australia	Greece	NA	NA	NA	NA	NA	NA	2	NA	NA	NA	Australian	5	2	5	5	4	5	50	100	100	100	60	82	84	84	86	86	87	85	99	79	57
6434845028	0	1	1	2	2	53	Australia	India	NA	NA	NA	NA	NA	NA	1	2	2	NA	anglo-indian	4	3	2	4	2	2	93	94	91	97	60	88	93	50	100	95	80	49	94	91	43
6337839551	0	1	1	2	1	20	Australia	India	NA	NA	NA	NA	NA	NA	2	NA	NA	NA	Indian	2	4	5	6	6	5	62	100	65	92	63	89	82	86	100	100	100	100	100	100	0
6147115731	0	1	1	2	1	21	Australia	Japan	NA	NA	NA	NA	NA	NA	1	2.5	2	6	Japanese/Australian	4	2	6	5	4	5	27	79	89	99	39	90	94	60	64	57	44	11	53	62	88
6185978507	0	1	1	1	2	22	Australia	Myanmar	NA	NA	NA	NA	NA	NA	1	1.17	1	2	Burmese	5	2	4	6	4	4	10	80	100	70	0	100	100	100	50	20	70	0	30	0	25
6091575144	0	1	1	2	1	43	Australia	New Zealand	NA	NA	NA	NA	NA	NA	1	22	22	NA	Moari	5	4	4	5	7	7	100	100	100	100	100	75	75	100	100	50	50	NA	51	51	91
6350240523	0	1	1	1	1	24	Australia	UK	NA	NA	NA	NA	NA	NA	2	NA	NA	NA	White	3	4	5	NA	NA	NA	60	83	73	82	70	80	94	84	90	83	60	62	68	66	68
6089068162	0	1	1	1	2	71	Australia	UK	NA	NA	NA	NA	NA	NA	1	NA	NA	NA	U. K. (Pom)	1	1	1	7	1	7	100	100	100	100	50	76	24	30	100	100	100	100	100	100	52
6280933568	0	1	1	2	1	20	Australia	UK	NA	NA	NA	NA	NA	NA	1	0.33	0	4	British	4	3	6	6	3	5	NA	NA	NA	NA	NA	NA	NA	NA	NA	NA	NA	NA	NA	NA	NA
6185863747	0	1	1	2	1	52	Australia	UK	NA	NA	NA	NA	NA	NA	NA	15	15	NA	Caucasian	4	6	2	4	4	3	53	54	73	NA	53	100	100	98	100	100	100	100	100	100	71
6183108945	0	1	1	1	1	27	Australia	UK	NA	NA	NA	NA	NA	NA	1	6	6	0	White	5	4	4	5	4	4	90	95	74	82	51	83	84	38	100	82	84	68	79	66	70
6175050916	0	1	1	2	1	65	Australia	UK	NA	NA	NA	NA	NA	NA	1	34	34	NA	Anglo	6	1	5	5	4	5	NA	NA	NA	NA	NA	NA	NA	NA	NA	NA	NA	NA	NA	NA	NA
6169534557	0	1	1	2	1	28	Australia	UK	NA	NA	NA	NA	NA	NA	1	8.67	8	8	Cauacasian	4	5	3	5	5	3	100	100	60	60	40	50	70	30	100	100	100	70	60	70	70
6131111093	0	1	1	1	2	36	Australia	UK	NA	NA	NA	NA	NA	NA	1	12	12	0	White	5	4	5	6	2	5	NA	NA	NA	NA	NA	NA	NA	NA	NA	NA	NA	NA	NA	NA	NA
6109783551	0	1	1	2	1	27	Australia	UK	NA	NA	NA	NA	NA	NA	1	10.5	10	6	Caucasian	5	1	4	7	4	6	80	100	100	100	49	100	100	28	100	78	71	50	9	0	0
6105133572	0	1	1	2	1	45	Australia	UK	NA	NA	NA	NA	NA	NA	1	5	5	NA	White Caucasian	4	2	4	6	7	4	100	100	100	100	85	100	100	100	100	100	100	54	66	77	89
6093483864	0	1	1	2	1	47	Australia	UK	NA	NA	NA	NA	NA	NA	1	1.33	1	4	Caucasian	2	5	5	6	4	3	80	100	100	100	70	90	87	81	60	80	60	85	90	81	91
6089199474	0	1	1	2	1	80	Australia	UK	NA	NA	NA	NA	NA	NA	1	40	40	0	Australian	5	1	6	5	4	5	100	100	71	71	50	75	98	50	100	70	100	NA	50	50	100
6089101750	0	1	1	2	1	26	Australia	UK	NA	NA	NA	NA	NA	NA	1	2.83	2	10	White British	6	1	6	6	4	6	98	97	96	100	62	100	100	81	100	80	70	50	100	100	51
6347289974	0	1	1	2	3	18	Australia		NA	NA	NA	NA	NA	NA	2	NA	NA	NA		4	2	3	NA	NA	NA	NA	NA	NA	NA	NA	NA	NA	NA	NA	NA	NA	NA	NA	NA	NA
6371686208	0	0	1	2	1	28	Australia	Australia	-0.25	49900	30.3	1.01	1.045	5	1	5.75	5	9	Caucasian	5	4	4	7	6	7	NA	NA	NA	NA	NA	NA	NA	NA	NA	NA	NA	NA	NA	NA	NA
6364494486	0	1	1	2	1	28	Australia	Australia	-0.25	49900	30.3	1.01	1.045	5	1	5.17	5	2	Australian	4	3	4	5	5	4	83	90	75	100	15	39	88	16	100	62	72	75	71	46	94
6337939203	0	0	1	2	1	25	Australia	Australia	-0.25	49900	30.3	1.01	1.045	5	2	NA	NA	NA	Australian	4	2	4	5	4	4	100	100	100	100	78	100	100	78	100	100	5	10	100	29	4
6327514312	0	0	1	2	3	21	Australia	Australia	-0.25	49900	30.3	1.01	1.045	5	2	NA	NA	NA	Asian	4	2	4	NA	NA	NA	NA	NA	NA	NA	NA	NA	NA	NA	NA	NA	NA	NA	NA	NA	NA
6435676508	0	0	1	1	2	22	Australia	Australia	-0.25	49900	30.3	1.01	1.045	5	2	NA	NA	NA	Caucasian	5	3	5	NA	NA	NA	NA	NA	NA	NA	NA	NA	NA	NA	NA	NA	NA	NA	NA	NA	NA
6387844683	0	0	1	2	1	43	Australia	Australia	-0.25	49900	30.3	1.01	1.045	5	2	NA	NA	NA	Anglosaxon	4	4	3	4	6	4	70	85	85	85	15	75	85	90	90	90	90	95	70	80	90
6372495414	0	0	1	1	2	33	Australia	Australia	-0.25	49900	30.3	1.01	1.045	5	1	18.67	18	8	European - white	3	3	2	4	1	4	81	69	50	49	44	39	51	23	66	61	79	45	76	77	21
6346810442	0	0	1	1	2	18	Australia	Australia	-0.25	49900	30.3	1.01	1.045	5	2	NA	NA	NA	Caucasian	2	3	2	NA	NA	NA	73	73	50	44	51	48	43	27	47	49	67	58	62	85	42
6345649520	0	0	1	2	1	22	Australia	Australia	-0.25	49900	30.3	1.01	1.045	5	2	NA	NA	NA	Caucasian	5	1	4	NA	NA	NA	100	85	50	100	50	7	100	5	100	100	80	100	100	19	50
6345600817	0	0	1	2	1	25	Australia	Australia	-0.25	49900	30.3	1.01	1.045	5	1	0.67	NA	8	Australian	5	1	4	6	5	4	NA	NA	NA	NA	NA	NA	NA	NA	NA	NA	NA	NA	NA	NA	NA
6345250301	0	0	1	1	2	20	Australia	Australia	-0.25	49900	30.3	1.01	1.045	5	1	0.67	NA	8	Caucasian	6	6	7	7	2	7	80	75	90	70	85	100	90	95	100	95	90	65	75	90	75
6345190435	0	0	1	2	1	28	Australia	Australia	-0.25	49900	30.3	1.01	1.045	5	1	1.08	1	1	Caucasian	5	2	5	4	4	4	44	69	81	83	52	83	80	46	92	61	33	71	77	85	48
6343990861	0	0	1	2	1	18	Australia	Australia	-0.25	49900	30.3	1.01	1.045	5	2	NA	NA	NA	Caucasian	3	2	1	NA	NA	NA	NA	NA	NA	NA	NA	NA	NA	NA	NA	NA	NA	NA	NA	NA	NA
6342544436	0	0	1	2	2	20	Australia	Australia	-0.25	49900	30.3	1.01	1.045	5	1	1.58	1	7	Australia	6	1	7	6	1	7	81	99	100	71	34	100	100	72	27	84	74	65	66	34	25
6337908558	0	0	1	2	1	22	Australia	Australia	-0.25	49900	30.3	1.01	1.045	5	1	3.42	3	5	Caucasian	2	2	3	7	6	7	50	100	100	100	16	92	100	17	73	14	8	12	100	57	50
6337899553	0	0	1	2	3	22	Australia	Australia	-0.25	49900	30.3	1.01	1.045	5	1	1.58	1	7		2	4	3	4	3	4	NA	NA	NA	NA	NA	NA	NA	NA	NA	NA	NA	NA	NA	NA	NA
6337871677	0	0	1	2	3	27	Australia	Australia	-0.25	49900	30.3	1.01	1.045	5	1	1.83	1	10	Caucasian	6	5	5	6	6	4	59	70	85	93	50	53	50	36	53	42	19	75	75	100	73
6335779125	0	0	1	2	1	29	Australia	Australia	-0.25	49900	30.3	1.01	1.045	5	1	3	3	0	Caucasian	1	6	1	4	4	3	94	85	85	100	29	98	100	70	81	100	85	100	78	95	40
6329188175	0	0	1	2	1	18	Australia	Australia	-0.25	49900	30.3	1.01	1.045	5	1	1.5	1	6	Greek	5	1	4	6	5	4	49	82	99	71	4	82	72	30	91	71	87	22	26	67	6
6327420606	0	0	1	2	1	18	Australia	Australia	-0.25	49900	30.3	1.01	1.045	5	2	NA	NA	NA	Caucasian	5	1	4	6	6	4	66	89	100	100	94	91	87	93	100	93	91	87	76	74	46
6327386977	0	0	1	2	1	21	Australia	Australia	-0.25	49900	30.3	1.01	1.045	5	1	2.92	2	11	Australian	5	2	3	5	5	4	NA	NA	NA	NA	NA	NA	NA	NA	NA	NA	NA	NA	NA	NA	NA
6327347248	0	0	1	2	3	24	Australia	Australia	-0.25	49900	30.3	1.01	1.045	5	2	NA	NA	NA	Polish	5	4	6	NA	NA	NA	50	100	100	100	30	50	100	30	100	100	41	100	52	30	71
6093864495	0	0	1	1	2	27	Australia	Australia	-0.25	49900	30.3	1.01	1.045	5	1	0.5	0	6	Caucasian	4	4	4	6	1	3	33	75	84	15	65	85	100	71	100	100	80	70	65	100	80
6092792170	0	0	1	2	1	72	Australia	Australia	-0.25	49900	30.3	1.01	1.045	5	1	34.92	34	11		5	1	4	5	5	4	64	83	70	72	22	67	41	40	59	64	67	50	71	43	66
6092758115	0	0	1	2	3	43	Australia	Australia	-0.25	49900	30.3	1.01	1.045	5	2	NA	NA	NA	Caucasian	4	NA	1	NA	NA	NA	80	100	90	5	90	60	60	70	100	90	80	25	95	50	60
6092537057	0	0	1	2	1	50	Australia	Australia	-0.25	49900	30.3	1.01	1.045	5	1	35	35	NA	Caucasian Australian	6	NA	2	7	7	7	90	100	98	50	100	62	40	50	98	99	98	99	99	48	60
6092306253	0	0	1	2	1	55	Australia	Australia	-0.25	49900	30.3	1.01	1.045	5	1	4.08	4	1	Anglo saxon	5	NA	6	6	7	6	67	72	75	63	100	84	82	88	100	100	58	63	53	59	10
6091187479	0	0	1	1	2	58	Australia	Australia	-0.25	49900	30.3	1.01	1.045	5	1	37.83	37	10	Anglo Australian	7	7	7	6	1	6	100	100	100	91	100	98	100	94	100	100	100	78	100	100	92
6090173920	0	0	1	2	1	28	Australia	Australia	-0.25	49900	30.3	1.01	1.045	5	1	6.5	6	6	Australian	5	2	4	5	6	5	100	100	50	100	65	40	100	50	100	100	100	100	100	100	100
6090076508	0	0	1	2	2	20	Australia	Australia	-0.25	49900	30.3	1.01	1.045	5	1	1	1	NA	Australian	4	3	4	4	3	5	100	100	100	100	79	100	93	53	100	73	76	100	62	53	7
6338576205	0	1	1	2	1	19	Australia	India	NA	NA	NA	NA	NA	NA	2	NA	NA	NA	Indian	3	NA	2	5	7	7	80	100	95	100	100	100	100	100	100	100	80	20	100	100	50
6327174070	0	1	1	2	1	18	Australia	India	NA	NA	NA	NA	NA	NA	2	NA	NA	NA	Indian	4	2	4	4	4	4	NA	NA	NA	NA	NA	NA	NA	NA	NA	NA	NA	NA	NA	NA	NA
6089191302	0	1	1	2	1	40	Australia	New Zealand	NA	NA	NA	NA	NA	NA	1	16	16	NA	Caucasian	6	2	4	6	4	4	100	95	56	100	52	41	43	65	100	100	100	100	59	54	100
6093443799	0	1	1	1	2	52	Australia	Palestine	NA	NA	NA	NA	NA	NA	1	25	25	NA	Palestinian	6	4	5	5	4	4	60	90	100	80	75	80	75	61	95	95	75	80	75	51	75
6097507266	0	1	1	2	1	40	Australia	South Africa	NA	NA	NA	NA	NA	NA	1	13.67	13	8	Greek Cypriot	6	1	6	6	7	5	93	50	84	93	80	42	70	81	50	75	72	33	90	84	49
6131097487	0	1	1	2	2	32	Australia	UK	NA	NA	NA	NA	NA	NA	1	1.08	1	1	British	4	4	7	7	3	5	100	100	100	61	100	70	80	95	100	100	100	70	53	92	18
6091510983	0	1	1	2	3	28	Australia	UK	NA	NA	NA	NA	NA	NA	1	6.25	6	3	Caucasian	5	4	5	5	5	4	95	100	100	80	25	100	100	100	100	100	42	77	65	40	58
6089986277	0	1	1	2	1	33	Australien	Germany	NA	NA	NA	NA	NA	NA	1	10.75	10	9		4	3	6	4	5	5	NA	NA	NA	NA	NA	NA	NA	NA	NA	NA	NA	NA	NA	NA	NA
6093282468	0	1	1	2	1	37	Austria	Austria	NA	NA	NA	NA	NA	NA	1	10.75	10	9	Deutsch	3	2	2	4	4	4	86	94	92	82	62	91	88	77	73	78	84	77	88	78	NA
6180171330	0	1	1	2	1	28	Austria	Austria	NA	NA	NA	NA	NA	NA	1	3.42	3	5	Kaukasier	4	6	4	4	4	5	63	69	62	69	50	97	95	97	98	95	37	65	27	6	30
6094098352	0	1	1	2	1	53	Austria	Austria	NA	NA	NA	NA	NA	NA	1	32.33	32	4	Mitteleurop�erin	5	4	6	6	3	4	91	87	71	92	62	78	75	74	86	81	80	61	54	61	83
6093947901	0	1	1	2	1	23	Austria	Austria	NA	NA	NA	NA	NA	NA	1	7.5	7	6		5	2	4	4	5	4	87	84	74	80	47	62	65	32	100	96	95	10	84	71	98
6093584927	0	1	1	2	1	20	Austria	Austria	NA	NA	NA	NA	NA	NA	1	2.67	2	8	�sterreicherin	4	1	5	6	6	4	80	100	80	90	60	75	100	75	100	90	100	30	90	50	90
6180742331	0	1	1	2	1	24	Austria	Austria	NA	NA	NA	NA	NA	NA	2	NA	NA	NA		3	2	6	NA	NA	NA	100	100	86	78	91	87	83	83	100	82	64	84	100	78	100
6147205153	0	1	1	2	1	24	Austria	Germany	NA	NA	NA	NA	NA	NA	1	2	2	NA	german	6	1	4	6	2	5	87	55	75	87	68	100	92	100	33	70	81	75	70	91	94
6181649172	0	1	1	2	1	28	Austria	Germany	NA	NA	NA	NA	NA	NA	1	5.58	5	7	kaukasisch	4	4	4	4	4	4	NA	NA	NA	NA	NA	NA	NA	NA	NA	NA	NA	NA	NA	NA	NA
6181335091	0	1	1	2	1	27	Austria	Germany	NA	NA	NA	NA	NA	NA	1	3.5	3	6	kaukasisch	6	5	5	5	6	6	67	67	100	100	88	100	100	96	90	90	90	90	90	90	50
6147204445	0	1	1	2	1	24	Austria	Germany	NA	NA	NA	NA	NA	NA	1	2	2	NA	deutsch	6	2	4	6	2	5	NA	NA	NA	NA	NA	NA	NA	NA	NA	NA	NA	NA	NA	NA	NA
6179780559	0	1	1	2	1	24	Austria	Germany	NA	NA	NA	NA	NA	NA	1	2	2	0	Deutschland	5	2	5	6	6	4	88	87	100	100	67	100	100	100	75	85	85	90	100	70	100
6179815041	0	1	1	2	1	25	Austria	Rum�nien	NA	NA	NA	NA	NA	NA	1	1.67	1	8	rum�nisch	5	4	4	7	5	6	99	100	100	100	100	100	100	100	100	100	100	100	100	100	100
6421660392	0	1	1	1	2	35	Belgio	Italy	NA	NA	NA	NA	NA	NA	1	5.5	5	6		3	4	6	5	5	6	80	90	80	99	90	80	95	70	85	40	50	60	80	95	20
6190790835	0	1	1	1	1	27	Belgique	France	NA	NA	NA	NA	NA	NA	2	NA	NA	NA	Fran�aise	5	4	4	5	4	4	25	70	75	70	70	80	70	75	51	71	71	71	53	94	29
6191348256	0	1	1	2	1	30	belgique	France	NA	NA	NA	NA	NA	NA	1	6	6	NA	fran�aise	4	3	4	5	4	4	50	42	30	53	42	82	50	41	100	100	76	58	64	73	93
6174849662	0	1	1	2	2	23	Belgium	Belgium	NA	NA	NA	NA	NA	NA	1	2.5	2	6	Caucasian	4	4	4	5	2	5	14	26	21	66	NA	61	73	94	90	69	84	4	37	2	18
6147763641	0	1	1	2	1	28	Belgium	Belgium	NA	NA	NA	NA	NA	NA	1	10.25	10	3	Caucasian	3	4	4	4	5	6	92	79	70	68	50	75	81	60	95	74	58	73	75	61	71
6146811678	0	1	1	2	3	22	Belgium	Belgium	NA	NA	NA	NA	NA	NA	2	NA	NA	NA	Caucasian	5	2	4	NA	NA	NA	86	70	86	83	74	54	60	93	75	84	91	69	84	64	100
6146783039	0	1	1	1	1	25	Belgium	Belgium	NA	NA	NA	NA	NA	NA	2	NA	NA	NA	Caucasian	5	4	NA	NA	NA	NA	100	100	90	95	75	100	100	100	100	100	100	0	80	70	NA
6146175268	0	1	1	2	1	26	Belgium	Belgium	NA	NA	NA	NA	NA	NA	1	0.67	NA	8	Belgium	4	1	4	5	4	4	NA	NA	NA	NA	NA	NA	NA	NA	NA	NA	NA	NA	NA	NA	NA
6089160722	0	1	1	2	1	41	Belgium	Belgium	NA	NA	NA	NA	NA	NA	1	5.25	5	3	Caucasian	5	4	6	6	7	5	NA	NA	NA	NA	NA	NA	NA	NA	NA	NA	NA	NA	NA	NA	NA
6347943325	0	1	1	2	1	32	Belgium	Czech republic	NA	NA	NA	NA	NA	NA	1	3.58	3	7	Czech	5	4	5	6	3	6	96	51	40	44	40	41	27	41	80	62	82	45	84	100	100
6093824932	0	1	1	2	1	41	belgium	sweden	NA	NA	NA	NA	NA	NA	1	9.92	9	11	European	6	5	4	6	5	4	NA	NA	NA	NA	NA	NA	NA	NA	NA	NA	NA	NA	NA	NA	NA
6089249201	0	1	1	1	1	38	Belgium	UK	NA	NA	NA	NA	NA	NA	1	7.5	7	6	Caucasian	6	4	3	6	3	4	95	95	85	60	40	20	30	45	100	71	NA	43	65	60	72
6147288552	0	1	1	2	1	24	Bosnia and Herzegovina	Bosnia and Herzegovina	NA	NA	NA	NA	NA	NA	1	1.33	1	4	Croatian	3	5	4	6	6	4	60	65	70	85	70	90	90	90	80	80	50	30	80	80	90
6146809103	0	1	1	2	1	22	Bosnia and Herzegovina	Bosnia and Herzegovina	NA	NA	NA	NA	NA	NA	1	5.75	5	9	Bosnian catolic	4	1	5	6	6	4	60	61	80	100	90	100	100	100	100	80	100	50	50	70	0
6126338460	0	0	1	2	3	22	Brazil	Brazil	0.93	15500	49.7	0.97	1.005	4	1	4	4	0		5	4	2	4	3	7	100	100	100	11	35	100	100	9	100	100	19	50	100	25	53
6445028725	0	0	1	2	1	23	Brazil	Brazil	0.93	15500	49.7	0.97	1.005	4	1	1.58	1	7	Calcasiana	7	5	7	6	7	7	NA	NA	NA	NA	NA	NA	NA	NA	NA	NA	NA	NA	NA	NA	NA
6254568162	0	0	1	1	2	19	Brazil	Brazil	0.93	15500	49.7	0.97	1.005	4	1	0.75	0	9	Branco	4	5	1	7	1	4	80	100	100	70	30	100	100	0	79	100	20	50	100	100	50
6252763017	0	0	1	1	2	18	Brazil	Brazil	0.93	15500	49.7	0.97	1.005	4	2	NA	NA	NA	Branco	3	4	3	NA	NA	NA	80	95	NA	NA	NA	NA	NA	NA	80	75	20	NA	75	60	NA
6252632806	0	0	1	2	1	18	Brazil	Brazil	0.93	15500	49.7	0.97	1.005	4	2	NA	NA	NA	Branca	2	4	3	NA	NA	NA	60	40	NA	NA	NA	NA	NA	NA	50	75	NA	NA	NA	NA	NA
6252618979	0	0	1	2	3	18	Brazil	Brazil	0.93	15500	49.7	0.97	1.005	4	2	NA	NA	NA	Caucasiana	4	5	4	NA	NA	NA	50	80	56	35	25	90	95	45	95	95	90	30	85	80	90
6241795718	0	0	1	2	1	35	Brazil	Brazil	0.93	15500	49.7	0.97	1.005	4	1	7	7	NA	branca	2	6	4	4	4	5	100	100	100	100	100	50	100	50	100	100	100	100	100	100	90
6209910259	0	0	1	1	2	26	Brazil	Brazil	0.93	15500	49.7	0.97	1.005	4	2	NA	NA	NA	Branca	4	4	4	4	5	3	100	100	100	100	80	100	100	70	100	70	70	70	100	100	100
6208121535	0	0	1	1	2	25	Brazil	Brazil	0.93	15500	49.7	0.97	1.005	4	2	NA	NA	NA	Branco	4	4	6	NA	NA	NA	100	100	50	75	100	100	100	100	100	100	100	50	100	100	75
6207043241	0	0	1	2	1	24	Brazil	Brazil	0.93	15500	49.7	0.97	1.005	4	1	0.75	NA	9	Japonesa	3	3	4	5	4	4	93	100	100	65	92	100	99	95	86	89	87	64	87	89	79
6205942219	0	0	1	2	1	38	Brazil	Brazil	0.93	15500	49.7	0.97	1.005	4	1	10.75	10	9	Caucasiana	5	1	5	5	4	6	100	73	64	51	56	85	60	63	61	72	0	55	100	100	100
6202843492	0	0	1	2	1	35	Brazil	Brazil	0.93	15500	49.7	0.97	1.005	4	1	7.58	7	7	Brasileira	4	5	5	2	4	4	80	50	20	NA	10	80	70	10	80	80	10	0	100	50	80
6202343536	0	0	1	2	1	20	Brazil	Brazil	0.93	15500	49.7	0.97	1.005	4	1	0.83	NA	10	Parda	1	1	4	6	4	3	90	70	70	85	65	90	80	55	60	100	99	95	95	100	70
6201725898	0	0	1	2	3	22	Brazil	Brazil	0.93	15500	49.7	0.97	1.005	4	1	3.58	3	7		2	4	4	4	3	4	60	60	100	NA	50	100	100	100	90	60	75	NA	100	10	50
6198746027	0	0	1	1	2	38	Brazil	Brazil	0.93	15500	49.7	0.97	1.005	4	2	0	NA	NA	caucasiano	6	3	4	NA	NA	NA	100	100	100	80	60	100	100	100	100	100	100	90	90	70	90
6196201363	0	0	1	2	1	23	Brazil	Brazil	0.93	15500	49.7	0.97	1.005	4	1	4.5	4	6	Brasileira	4	5	4	4	4	4	100	100	50	100	50	30	30	50	100	51	NA	NA	100	100	100
6195762927	0	0	1	2	2	30	Brazil	Brazil	0.93	15500	49.7	0.97	1.005	4	1	5.5	5	6	Caucasiana	5	5	7	7	4	3	100	100	80	100	60	70	80	40	100	100	100	70	80	30	60
6194945056	0	0	1	2	1	32	Brazil	Brazil	0.93	15500	49.7	0.97	1.005	4	2	NA	NA	NA	Caucasiana	4	4	4	NA	NA	NA	100	100	80	80	80	90	89	90	70	90	80	50	81	100	100
6194732227	0	0	1	2	1	26	Brazil	Brazil	0.93	15500	49.7	0.97	1.005	4	1	7	7	NA	branca	4	1	4	6	6	6	100	91	81	87	83	41	91	52	98	96	98	44	99	99	79
6194501694	0	0	1	2	1	29	Brazil	Brazil	0.93	15500	49.7	0.97	1.005	4	2	NA	NA	NA	Brasileira	2	1	3	7	4	3	100	100	70	50	80	30	90	60	90	90	50	30	20	70	50
6194029782	0	0	1	2	1	24	Brazil	Brazil	0.93	15500	49.7	0.97	1.005	4	2	NA	NA	NA	Europeia	5	4	5	NA	NA	NA	NA	NA	NA	NA	NA	NA	NA	NA	NA	NA	NA	NA	NA	NA	NA
6192530015	0	0	1	2	1	23	Brazil	Brazil	0.93	15500	49.7	0.97	1.005	4	2	NA	NA	NA	Japonesa	5	5	6	4	4	3	90	75	80	50	90	80	80	90	100	100	50	28	75	50	100
6192010670	0	0	1	1	1	29	Brazil	Brazil	0.93	15500	49.7	0.97	1.005	4	2	NA	NA	NA	Caucasiano	3	4	4	NA	NA	NA	100	100	100	54	100	100	100	100	90	100	100	95	100	100	100
6191458909	0	1	1	2	3	25	Brazil	Brazil	0.93	15500	49.7	0.97	1.005	4	2	NA	NA	NA	Afrodescendente	6	2	4	3	4	5	80	55	75	100	85	100	100	60	100	70	70	0	70	100	95
6191020002	0	0	1	2	1	22	Brazil	Brazil	0.93	15500	49.7	0.97	1.005	4	1	2.33	2	4	Branca	4	3	3	5	4	4	31	86	83	75	86	63	98	54	86	87	78	64	82	94	89
6191008629	0	0	1	2	1	20	Brazil	Brazil	0.93	15500	49.7	0.97	1.005	4	2	NA	NA	NA	Caucasiana	4	4	4	5	4	4	81	100	85	71	NA	100	85	NA	75	78	90	NA	NA	NA	85
6189807407	0	0	1	1	2	21	Brazil	Brazil	0.93	15500	49.7	0.97	1.005	4	1	0.67	NA	8	Europeu - Branco - Caucasiano	5	6	2	5	5	7	100	100	100	100	50	50	50	10	100	70	50	50	100	100	100
6189782557	0	0	1	1	2	23	Brazil	Brazil	0.93	15500	49.7	0.97	1.005	4	2	NA	NA	NA	Brasileiro	4	7	5	NA	NA	NA	50	100	100	100	100	80	100	100	100	100	100	100	80	100	100
6189735360	0	0	1	2	1	24	Brazil	Brazil	0.93	15500	49.7	0.97	1.005	4	2	NA	NA	NA		3	NA	3	NA	NA	NA	NA	NA	NA	NA	NA	NA	NA	NA	NA	NA	NA	NA	NA	NA	NA
6189700376	0	0	1	1	1	29	Brazil	Brazil	0.93	15500	49.7	0.97	1.005	4	2	NA	NA	NA	Branca	1	3	7	NA	NA	NA	80	80	10	100	0	0	100	0	70	80	80	50	90	90	50
6189368700	0	0	1	2	1	25	Brazil	Brazil	0.93	15500	49.7	0.97	1.005	4	1	1.83	1	10	Branca	3	1	3	6	7	4	100	100	100	100	100	100	100	80	100	100	100	100	100	100	100
6189212105	0	0	1	2	1	28	Brazil	Brazil	0.93	15500	49.7	0.97	1.005	4	1	0.33	NA	4		4	1	4	4	4	5	100	100	50	NA	50	50	50	50	100	100	100	100	100	50	100
6187541936	0	0	1	2	1	33	Brazil	Brazil	0.93	15500	49.7	0.97	1.005	4	1	1.5	NA	18	50% polonesa, 12.5% portuguesa, 12.5% inglesa, 12.5% espanhola, 12.5% italiana	7	1	4	6	4	7	40	80	80	81	60	80	100	60	90	90	90	60	100	95	100
6187088508	0	0	1	2	1	52	Brazil	Brazil	0.93	15500	49.7	0.97	1.005	4	1	0.42	NA	5	N�o sei acredito que Italiano por parte de Pai, Portugues por parte de m�e, mas deve ter mais, n�o sei, pele branca.	6	1	6	6	7	7	60	80	60	100	50	70	100	70	100	100	100	50	100	100	60
6187082794	0	0	1	2	1	22	Brazil	Brazil	0.93	15500	49.7	0.97	1.005	4	2	NA	NA	NA	Branca	5	4	5	NA	NA	NA	NA	NA	NA	NA	NA	NA	NA	NA	NA	NA	NA	NA	NA	NA	NA
6186833103	0	0	1	2	3	25	Brazil	Brazil	0.93	15500	49.7	0.97	1.005	4	2	1.25	1	3		4	NA	5	4	3	7	50	100	100	100	90	40	55	85	100	100	100	90	95	90	100
6186741098	0	0	1	1	2	34	Brazil	Brazil	0.93	15500	49.7	0.97	1.005	4	2	NA	NA	NA	Caucasiana	5	4	6	NA	NA	NA	100	100	100	100	100	90	90	70	60	60	60	90	100	90	100
6186547683	0	0	1	2	3	20	Brazil	Brazil	0.93	15500	49.7	0.97	1.005	4	1	0.83	0	10		2	5	1	7	6	3	100	100	50	100	50	50	100	50	100	100	50	50	100	100	50
6186473346	0	0	1	1	2	25	Brazil	Brazil	0.93	15500	49.7	0.97	1.005	4	2	NA	NA	NA	Brasileiro/branco	4	4	3	NA	NA	NA	NA	NA	NA	NA	NA	NA	NA	NA	NA	NA	NA	NA	NA	NA	NA
6186433543	0	0	1	2	1	22	Brazil	Brazil	0.93	15500	49.7	0.97	1.005	4	1	6.42	6	5	italiana e espanhola	6	2	6	5	6	4	100	100	75	25	50	60	100	40	100	75	0	20	100	50	80
6186411224	0	0	1	1	1	33	Brazil	Brazil	0.93	15500	49.7	0.97	1.005	4	1	0.33	NA	4	Branca	2	4	4	4	4	3	100	100	50	52	54	70	56	20	100	100	100	NA	61	85	NA
6186339052	0	0	1	2	1	34	Brazil	Brazil	0.93	15500	49.7	0.97	1.005	4	2	NA	NA	NA	Branca/europ�ia	5	NA	6	NA	NA	NA	NA	NA	NA	NA	NA	NA	NA	NA	NA	NA	NA	NA	NA	NA	NA
6186006101	0	0	1	1	1	30	Brazil	Brazil	0.93	15500	49.7	0.97	1.005	4	1	0.42	NA	5	Negro	3	3	5	5	2	5	100	100	100	100	70	100	100	100	100	100	100	100	100	96	50
6185897435	0	0	1	1	2	21	Brazil	Brazil	0.93	15500	49.7	0.97	1.005	4	2	NA	NA	NA	Brasileira	6	6	7	NA	NA	NA	100	100	60	40	20	65	0	0	100	25	25	40	60	100	100
6185893987	0	0	1	2	1	24	Brazil	Brazil	0.93	15500	49.7	0.97	1.005	4	1	4.75	4	9		4	NA	4	4	4	4	100	100	100	100	30	100	100	30	70	70	50	70	70	50	50
6185813009	0	0	1	2	3	28	Brazil	Brazil	0.93	15500	49.7	0.97	1.005	4	1	2.5	2	6	Branca	2	2	4	5	3	3	6	6	100	100	76	100	100	87	50	50	59	50	71	39	86
6185753397	0	0	1	1	2	34	Brazil	Brazil	0.93	15500	49.7	0.97	1.005	4	1	14	14	NA		5	4	4	4	NA	4	100	90	100	0	90	80	90	90	100	90	80	80	90	100	70
6185730230	0	0	1	1	2	19	Brazil	Brazil	0.93	15500	49.7	0.97	1.005	4	1	0.58	0	7	Branco	6	3	6	6	1	3	80	100	89	85	75	96	100	80	100	100	86	85	88	91	71
6185706793	0	0	1	2	1	20	Brazil	Brazil	0.93	15500	49.7	0.97	1.005	4	1	0.58	NA	7	Branca	4	2	3	6	4	6	85	90	91	85	70	100	100	100	90	99	97	61	85	80	80
6185626894	0	0	1	2	1	24	Brazil	Brazil	0.93	15500	49.7	0.97	1.005	4	2	NA	NA	NA		2	NA	3	NA	NA	NA	100	100	80	80	NA	70	70	NA	100	100	80	80	100	90	90
6185529798	0	0	1	1	2	20	Brazil	Brazil	0.93	15500	49.7	0.97	1.005	4	1	1.58	1	7		6	4	4	4	2	2	75	99	100	100	40	90	100	25	95	85	80	85	85	50	80
6185525474	0	0	1	2	1	20	Brazil	Brazil	0.93	15500	49.7	0.97	1.005	4	2	NA	NA	NA		4	4	5	4	4	4	100	100	95	80	85	95	85	90	95	75	50	90	100	60	85
6185524951	0	0	1	1	1	23	Brazil	Brazil	0.93	15500	49.7	0.97	1.005	4	1	1.08	1	1	Negro	1	4	2	1	4	4	80	25	50	100	50	100	100	70	50	71	90	90	100	70	100
6185288594	0	0	1	1	2	25	Brazil	Brazil	0.93	15500	49.7	0.97	1.005	4	2	NA	NA	NA	It�lia	5	4	6	NA	NA	NA	NA	NA	NA	NA	NA	NA	NA	NA	NA	NA	NA	NA	NA	NA	NA
6185252851	0	0	1	2	1	37	Brazil	Brazil	0.93	15500	49.7	0.97	1.005	4	1	5.5	5	6	Branca	5	2	7	6	6	6	88	100	92	96	77	92	87	90	100	100	74	76	100	78	100
6185195047	0	0	1	2	1	23	Brazil	Brazil	0.93	15500	49.7	0.97	1.005	4	1	2.75	2	9	Branca	2	6	3	6	4	6	60	60	50	80	50	30	70	40	60	70	70	80	40	70	0
6185184720	0	0	1	2	1	24	Brazil	Brazil	0.93	15500	49.7	0.97	1.005	4	1	5.42	5	5		5	NA	4	4	4	4	83	100	100	10	65	61	100	52	100	100	100	74	78	75	100
6185183055	0	0	1	2	1	20	Brazil	Brazil	0.93	15500	49.7	0.97	1.005	4	2	NA	NA	NA	Branca	4	4	4	NA	NA	NA	NA	NA	NA	NA	NA	NA	NA	NA	NA	NA	NA	NA	NA	NA	NA
6185180346	0	0	1	2	1	21	Brazil	Brazil	0.93	15500	49.7	0.97	1.005	4	2	NA	NA	NA	Afrodescendente	6	5	4	NA	NA	NA	91	60	62	90	0	90	100	NA	100	90	50	50	100	70	0
6185175383	0	0	1	1	1	23	Brazil	Brazil	0.93	15500	49.7	0.97	1.005	4	1	4.17	4	2	Brasileiro	4	3	4	4	2	4	100	100	80	100	80	50	100	70	100	100	100	100	100	100	100
6185166865	0	0	1	1	2	23	Brazil	Brazil	0.93	15500	49.7	0.97	1.005	4	1	1.08	1	1	Branca	4	3	3	6	4	6	100	100	100	60	70	85	85	51	90	90	100	75	90	100	60
6185131563	0	0	1	2	1	29	Brazil	Brazil	0.93	15500	49.7	0.97	1.005	4	1	10	10	NA	Negra	2	1	3	4	6	5	90	84	80	75	65	81	86	70	100	71	100	74	90	90	100
6185115982	0	0	1	1	2	24	Brazil	Brazil	0.93	15500	49.7	0.97	1.005	4	1	0.08	NA	1	Branco	6	4	4	6	4	4	100	100	100	89	100	100	100	77	100	57	78	100	100	100	100
6185115693	0	0	1	1	2	25	Brazil	Brazil	0.93	15500	49.7	0.97	1.005	4	1	0.5	0	6	Branco	2	4	3	6	5	7	100	100	100	100	75	100	100	90	100	100	75	80	100	100	100
6185095197	0	0	1	1	3	30	Brazil	Brazil	0.93	15500	49.7	0.97	1.005	4	1	0.83	0	10	caucasoide	6	4	7	5	3	4	80	60	60	76	64	90	93	75	97	69	84	62	88	78	61
6185038807	0	0	1	2	1	22	Brazil	Brazil	0.93	15500	49.7	0.97	1.005	4	2	NA	NA	NA		5	1	5	6	5	4	NA	NA	NA	NA	NA	NA	NA	NA	NA	NA	NA	NA	NA	NA	NA
6185033594	0	0	1	2	2	24	Brazil	Brazil	0.93	15500	49.7	0.97	1.005	4	1	2.67	2	8	Branca	5	5	2	5	5	2	100	100	75	65	50	80	90	90	95	100	100	80	60	100	50
6185005261	0	0	1	2	1	20	Brazil	Brazil	0.93	15500	49.7	0.97	1.005	4	1	1	1	NA	Caucasiano	6	4	3	6	4	5	100	100	80	30	100	75	90	85	70	100	50	50	80	85	100
6185002545	0	0	1	1	1	37	Brazil	Brazil	0.93	15500	49.7	0.97	1.005	4	2	NA	NA	NA		3	4	2	NA	NA	NA	85	90	85	90	75	85	85	85	80	80	75	80	80	75	85
6184991492	0	0	1	1	2	22	Brazil	Brazil	0.93	15500	49.7	0.97	1.005	4	2	NA	NA	NA	Pardo	4	4	5	NA	NA	NA	70	90	80	85	60	90	100	70	90	100	90	50	70	85	30
6184941571	0	0	1	2	1	22	Brazil	Brazil	0.93	15500	49.7	0.97	1.005	4	1	2.5	2	6	branca	5	4	7	4	4	4	85	48	87	99	60	99	99	99	99	99	99	NA	99	99	99
6184930071	0	0	1	1	2	24	Brazil	Brazil	0.93	15500	49.7	0.97	1.005	4	2	NA	NA	NA	Brasileira	5	4	7	NA	NA	NA	NA	NA	NA	NA	NA	NA	NA	NA	NA	NA	NA	NA	NA	NA	NA
6184928035	0	0	1	2	1	20	Brazil	Brazil	0.93	15500	49.7	0.97	1.005	4	1	1.17	1	2	Branco - Italiano e portugu�s	3	5	6	4	3	4	100	100	85	90	40	95	100	100	75	100	100	100	100	85	100
6184898346	0	0	1	2	1	19	Brazil	Brazil	0.93	15500	49.7	0.97	1.005	4	1	1	1	NA	Brasileira	4	3	4	4	4	4	100	100	100	65	100	100	86	100	100	100	100	50	92	95	45
6184878174	0	0	1	2	1	21	Brazil	Brazil	0.93	15500	49.7	0.97	1.005	4	2	NA	NA	NA	Branca	7	1	6	4	5	5	100	100	90	95	70	90	90	50	100	100	100	90	100	100	100
6184866120	0	0	1	2	1	22	Brazil	Brazil	0.93	15500	49.7	0.97	1.005	4	2	NA	NA	NA		2	NA	4	NA	NA	NA	NA	NA	NA	NA	NA	NA	NA	NA	NA	NA	NA	NA	NA	NA	NA
6184852808	0	1	1	1	2	20	Brazil	Brazil	0.93	15500	49.7	0.97	1.005	4	2	NA	NA	NA		1	4	3	NA	NA	NA	NA	NA	NA	NA	NA	NA	NA	NA	NA	NA	NA	NA	NA	NA	NA
6184841517	0	0	1	2	1	21	Brazil	Brazil	0.93	15500	49.7	0.97	1.005	4	1	2.08	2	1	Brasileira	5	1	4	6	4	6	100	80	100	30	90	85	30	75	60	90	20	90	100	100	70
6184835203	0	0	1	2	1	20	Brazil	Brazil	0.93	15500	49.7	0.97	1.005	4	1	5.58	5	7	Branca	4	3	3	4	5	4	40	73	80	76	55	75	90	30	100	94	94	50	70	70	88
6184832426	0	0	1	1	2	22	Brazil	Brazil	0.93	15500	49.7	0.97	1.005	4	1	1.75	1	9	negra	4	4	6	5	1	5	52	30	83	100	100	82	100	100	82	100	42	42	89	100	91
6184635072	0	0	1	2	2	38	Brazil	Brazil	0.93	15500	49.7	0.97	1.005	4	2	NA	NA	NA	Amarela	2	4	4	NA	NA	NA	79	80	90	85	90	100	100	100	95	95	96	95	95	100	100
6184624277	0	0	1	1	2	30	Brazil	Brazil	0.93	15500	49.7	0.97	1.005	4	2	NA	NA	NA		5	6	7	NA	NA	NA	1	1	1	100	80	50	90	100	100	NA	NA	NA	NA	NA	NA
6184616846	0	0	1	1	2	45	Brazil	Brazil	0.93	15500	49.7	0.97	1.005	4	1	9	9	0	Caucasiano	4	4	5	4	NA	4	16	100	100	100	80	100	100	85	100	100	50	28	27	28	26
6184596565	0	0	1	2	1	28	Brazil	Brazil	0.93	15500	49.7	0.97	1.005	4	1	5.75	5	9	Caucasiana	6	4	6	6	5	5	85	100	75	95	75	68	100	75	90	100	85	100	70	40	100
6184587949	0	0	1	2	1	27	Brazil	Brazil	0.93	15500	49.7	0.97	1.005	4	2	NA	NA	NA	Branco	5	4	6	NA	NA	NA	80	81	63	62	91	70	68	75	95	93	85	72	84	85	90
6184586842	0	0	1	1	2	26	Brazil	Brazil	0.93	15500	49.7	0.97	1.005	4	1	2.83	2	10	Afro-descendente	3	7	2	5	4	2	100	100	100	84	34	73	53	19	84	62	87	37	88	89	14
6184579750	0	0	1	1	2	31	Brazil	Brazil	0.93	15500	49.7	0.97	1.005	4	2	NA	NA	NA		2	4	5	NA	NA	NA	44	61	33	35	75	60	50	73	100	100	99	52	99	81	59
6184563127	0	0	1	2	1	34	Brazil	Brazil	0.93	15500	49.7	0.97	1.005	4	1	3.83	3	10	Branca	5	4	5	5	4	4	NA	NA	NA	NA	NA	NA	NA	NA	NA	NA	NA	NA	NA	NA	NA
6184544963	0	0	1	2	1	36	Brazil	Brazil	0.93	15500	49.7	0.97	1.005	4	2	NA	NA	NA	Preta	5	5	5	5	4	5	100	100	100	100	100	100	100	100	100	100	100	100	100	100	50
6184535673	0	0	1	2	1	27	Brazil	Brazil	0.93	15500	49.7	0.97	1.005	4	1	1	1	NA	Parda	4	2	3	3	4	6	100	100	100	30	100	100	100	100	80	100	80	50	100	100	90
6184526078	0	0	1	2	1	19	Brazil	Brazil	0.93	15500	49.7	0.97	1.005	4	2	NA	NA	NA	Caucasiana	3	5	2	NA	NA	NA	75	70	40	30	0	40	35	45	100	100	90	40	75	80	40
6184509957	0	0	1	1	2	20	Brazil	Brazil	0.93	15500	49.7	0.97	1.005	4	2	NA	NA	NA	Caucasiano	6	4	6	NA	NA	NA	100	100	25	100	40	100	100	100	15	100	0	10	25	35	85
6184493829	0	0	1	1	2	37	Brazil	Brazil	0.93	15500	49.7	0.97	1.005	4	1	10.25	10	3	MISCIGENADA	4	5	3	4	1	4	80	80	66	66	90	80	77	91	93	92	88	76	80	96	67
6184479788	0	0	1	2	1	21	Brazil	Brazil	0.93	15500	49.7	0.97	1.005	4	2	NA	NA	NA	Asi�tica	4	NA	7	NA	NA	NA	100	100	100	90	80	91	93	70	100	100	70	90	100	80	100
6184478687	0	0	1	2	1	24	Brazil	Brazil	0.93	15500	49.7	0.97	1.005	4	2	NA	NA	NA	Caucasiano	1	NA	3	1	NA	NA	NA	NA	NA	NA	NA	NA	NA	NA	NA	NA	NA	NA	NA	NA	NA
6184475302	0	0	1	2	1	22	Brazil	Brazil	0.93	15500	49.7	0.97	1.005	4	2	NA	NA	NA	brasileira	2	NA	4	NA	NA	NA	NA	NA	NA	NA	NA	NA	NA	NA	NA	NA	NA	NA	NA	NA	NA
6184465223	0	0	1	2	3	26	Brazil	Brazil	0.93	15500	49.7	0.97	1.005	4	1	7.42	7	5	Italiana	4	2	4	4	3	4	85	90	80	90	40	60	100	30	80	80	20	60	100	100	100
6184457024	0	0	1	2	1	24	Brazil	Brazil	0.93	15500	49.7	0.97	1.005	4	1	4.08	4	1		4	3	6	6	5	6	33	90	65	10	90	100	100	85	95	80	NA	60	85	40	30
6184451494	0	0	1	2	1	26	Brazil	Brazil	0.93	15500	49.7	0.97	1.005	4	2	NA	NA	NA	Asi�tico Jap�o	5	4	5	NA	NA	NA	50	65	60	50	45	90	70	85	80	80	60	60	100	60	60
6184449878	0	0	1	2	1	33	Brazil	Brazil	0.93	15500	49.7	0.97	1.005	4	2	NA	NA	NA	Branca	1	1	1	NA	NA	NA	NA	NA	NA	NA	NA	NA	NA	NA	NA	NA	NA	NA	NA	NA	NA
6184448551	0	0	1	2	1	32	Brazil	Brazil	0.93	15500	49.7	0.97	1.005	4	1	6.5	6	6	branca	4	1	5	4	4	3	100	100	30	52	100	34	81	44	100	89	73	41	74	100	100
6184447188	0	0	1	2	3	19	Brazil	Brazil	0.93	15500	49.7	0.97	1.005	4	1	0.83	0	10	Branco	6	6	2	6	4	2	100	90	100	100	70	100	100	71	100	100	100	100	100	100	51
6184446860	0	0	1	1	2	28	Brazil	Brazil	0.93	15500	49.7	0.97	1.005	4	1	3.17	3	2	Branco	4	3	5	5	2	3	100	100	100	20	50	75	85	80	80	70	70	60	75	90	100
6184446256	0	0	1	1	3	19	Brazil	Brazil	0.93	15500	49.7	0.97	1.005	4	2	NA	NA	NA	Caucasiana	2	5	3	NA	NA	NA	100	100	100	100	50	90	100	60	100	80	70	80	90	60	40
6184271501	0	0	1	1	2	36	Brazil	Brazil	0.93	15500	49.7	0.97	1.005	4	1	13.5	13	6	Caucasiano	4	3	3	5	2	4	90	100	95	70	30	80	75	40	80	80	60	70	95	91	80
6184180469	0	0	1	1	2	27	Brazil	Brazil	0.93	15500	49.7	0.97	1.005	4	1	0.75	0	9		2	2	4	6	5	6	100	100	100	50	NA	100	30	NA	75	70	92	96	100	100	100
6184174789	0	0	1	1	2	27	Brazil	Brazil	0.93	15500	49.7	0.97	1.005	4	1	0.75	0	9		2	2	4	6	1	5	NA	NA	NA	NA	NA	NA	NA	NA	NA	NA	NA	NA	NA	NA	NA
6184157489	0	0	1	1	1	24	Brazil	Brazil	0.93	15500	49.7	0.97	1.005	4	2	NA	NA	NA	Negro	1	4	4	4	4	4	100	100	80	80	60	80	80	70	100	100	100	80	90	100	80
6183856310	0	0	1	1	1	28	Brazil	Brazil	0.93	15500	49.7	0.97	1.005	4	2	NA	NA	NA		4	3	4	NA	NA	NA	100	100	90	70	60	80	50	50	100	100	100	70	80	80	100
6183854294	0	0	1	2	1	24	Brazil	Brazil	0.93	15500	49.7	0.97	1.005	4	1	0.58	0	7	Branca	4	4	3	3	4	2	100	100	70	90	50	80	100	70	90	90	80	90	90	95	100
6183675046	0	0	1	1	3	33	Brazil	Brazil	0.93	15500	49.7	0.97	1.005	4	1	6	6	NA	Branco/Italiano	6	6	6	5	5	4	100	84	86	98	71	59	64	53	100	100	100	89	88	84	100
6183658043	0	0	1	2	1	44	Brazil	Brazil	0.93	15500	49.7	0.97	1.005	4	2	NA	NA	NA	brasileira/ branca	6	NA	6	6	6	6	100	100	100	90	90	90	90	90	100	100	100	90	100	80	70
6183647970	0	0	1	1	2	39	Brazil	Brazil	0.93	15500	49.7	0.97	1.005	4	1	0.42	0	5	Latina	5	5	6	7	1	4	100	100	80	75	70	75	80	50	90	90	95	98	90	100	95
6183609330	0	0	1	1	2	37	Brazil	Brazil	0.93	15500	49.7	0.97	1.005	4	1	14.75	14	9	Branco	4	4	4	6	1	4	91	90	70	50	30	70	100	50	100	100	100	90	100	83	13
6183587265	0	0	1	1	2	54	Brazil	Brazil	0.93	15500	49.7	0.97	1.005	4	1	34	34	NA	Caucasiano	4	4	4	4	4	5	100	100	90	95	81	94	91	90	95	96	96	99	100	100	88
6183572020	0	0	1	2	1	38	Brazil	Brazil	0.93	15500	49.7	0.97	1.005	4	2	NA	NA	NA	Alem� e italiana	6	7	4	5	6	4	NA	NA	NA	NA	NA	NA	NA	NA	NA	NA	NA	NA	NA	NA	NA
6183527672	0	0	1	2	1	36	Brazil	Brazil	0.93	15500	49.7	0.97	1.005	4	2	NA	NA	NA		4	NA	7	NA	NA	NA	100	100	100	100	83	100	100	100	100	100	100	71	100	100	70
6183517840	0	0	1	1	2	47	Brazil	Brazil	0.93	15500	49.7	0.97	1.005	4	1	23.33	23	4	Brasileiro	3	5	3	5	6	5	100	100	80	20	35	100	100	100	100	100	100	80	90	60	90
6183479574	0	0	1	2	1	40	Brazil	Brazil	0.93	15500	49.7	0.97	1.005	4	2	NA	NA	NA	Japonesa	2	3	3	NA	NA	NA	NA	NA	NA	NA	NA	NA	NA	NA	NA	NA	NA	NA	NA	NA	NA
6182890473	0	0	1	2	1	25	Brazil	Brazil	0.93	15500	49.7	0.97	1.005	4	1	0.67	NA	8		5	NA	7	6	4	3	100	50	81	100	100	83	100	92	100	100	100	17	100	85	50
6182725354	0	0	1	1	2	31	Brazil	Brazil	0.93	15500	49.7	0.97	1.005	4	2	NA	NA	NA	Mesti�o	4	6	4	NA	NA	NA	NA	NA	NA	NA	NA	NA	NA	NA	NA	NA	NA	NA	NA	NA	NA
6182613202	0	0	1	1	2	25	Brazil	Brazil	0.93	15500	49.7	0.97	1.005	4	1	2.08	2	1	Caucasiano	6	3	5	6	4	4	100	81	100	100	73	100	100	100	100	75	87	80	100	77	100
6182429691	0	0	1	2	1	44	Brazil	Brazil	0.93	15500	49.7	0.97	1.005	4	1	20	20	NA	brasileira	4	1	6	4	4	6	NA	NA	NA	NA	NA	NA	NA	NA	NA	NA	NA	NA	NA	NA	NA
6182407036	0	0	1	2	2	39	Brazil	Brazil	0.93	15500	49.7	0.97	1.005	4	1	5	5	NA	branco	5	4	4	5	5	6	98	80	80	100	90	100	100	100	100	90	NA	99	100	80	100
6182189623	0	0	1	1	2	26	Brazil	Brazil	0.93	15500	49.7	0.97	1.005	4	1	5.08	5	1	Brasileiro	2	2	3	6	4	3	100	100	85	100	5	60	100	NA	60	90	90	20	40	NA	80
6182182632	0	0	1	2	1	35	Brazil	Brazil	0.93	15500	49.7	0.97	1.005	4	1	15.17	15	2	Japonesa + italiano	5	4	5	4	4	5	93	92	81	98	93	NA	92	92	91	91	90	69	99	99	68
6160810040	0	0	1	2	1	46	Brazil	Brazil	0.93	15500	49.7	0.97	1.005	4	2	NA	NA	NA	Latina	6	1	6	NA	NA	NA	100	100	88	42	100	51	31	100	100	100	100	79	87	76	90
6155076177	0	0	1	1	2	35	Brazil	Brazil	0.93	15500	49.7	0.97	1.005	4	1	1.5	1	6	Branco	5	5	3	5	2	4	NA	NA	NA	NA	NA	NA	NA	NA	NA	NA	NA	NA	NA	NA	NA
6155055122	0	0	1	2	1	27	Brazil	Brazil	0.93	15500	49.7	0.97	1.005	4	1	2.33	2	4	Ind�gena/Branco	4	2	6	4	4	4	0	40	30	80	10	30	100	20	100	100	100	NA	NA	50	100
6154993867	0	0	1	2	1	36	Brazil	Brazil	0.93	15500	49.7	0.97	1.005	4	2	NA	NA	NA	Brasileira	4	NA	5	NA	NA	NA	NA	NA	NA	NA	NA	NA	NA	NA	NA	NA	NA	NA	NA	NA	NA
6154948607	0	0	1	1	2	41	Brazil	Brazil	0.93	15500	49.7	0.97	1.005	4	1	8	8	0	europ�ia	5	4	2	7	1	4	NA	NA	NA	NA	NA	NA	NA	NA	NA	NA	NA	NA	NA	NA	NA
6154901341	0	0	1	1	1	24	Brazil	Brazil	0.93	15500	49.7	0.97	1.005	4	2	NA	NA	NA	Europeia e Ind�gena	5	4	6	NA	NA	NA	100	100	100	100	80	100	100	70	100	100	100	70	100	80	90
6154877202	0	0	1	2	1	32	Brazil	Brazil	0.93	15500	49.7	0.97	1.005	4	1	0.17	0	2	Branca	5	1	4	4	4	5	100	100	100	100	85	65	90	50	70	70	70	80	100	85	100
6154644193	0	0	1	1	2	24	Brazil	Brazil	0.93	15500	49.7	0.97	1.005	4	1	3.5	3	6	pardo	4	3	4	4	1	3	67	59	50	38	78	49	49	87	81	86	85	87	83	88	85
6154511873	0	0	1	2	1	24	Brazil	Brazil	0.93	15500	49.7	0.97	1.005	4	2	NA	NA	NA	brasileira	4	2	4	NA	NA	NA	90	80	75	75	60	50	45	55	100	100	100	70	98	98	100
6153114521	0	0	1	1	2	22	Brazil	Brazil	0.93	15500	49.7	0.97	1.005	4	2	NA	NA	NA	Branca/asi�tica	6	3	3	NA	NA	NA	30	30	NA	NA	NA	NA	NA	NA	NA	NA	NA	NA	NA	NA	NA
6147888713	0	0	1	2	1	20	Brazil	Brazil	0.93	15500	49.7	0.97	1.005	4	2	NA	NA	NA	branca	4	2	6	NA	NA	NA	0	80	85	100	75	82	100	50	100	100	100	75	100	80	95
6146593861	0	0	1	1	2	23	Brazil	Brazil	0.93	15500	49.7	0.97	1.005	4	2	NA	NA	NA	Europeia e Africana	3	3	3	7	5	3	91	70	56	68	50	62	43	44	42	42	78	90	74	60	92
6145539429	0	0	1	2	1	22	Brazil	Brazil	0.93	15500	49.7	0.97	1.005	4	2	NA	NA	NA	Latina	4	1	3	NA	NA	NA	25	40	50	75	NA	80	82	97	100	100	57	71	66	29	50
6140672859	0	0	1	2	1	50	Brazil	Brazil	0.93	15500	49.7	0.97	1.005	4	2	NA	NA	NA	BRasileira? Morena?	4	7	4	NA	NA	NA	100	80	50	50	50	60	70	70	100	100	100	60	80	60	100
6139466848	0	0	1	2	1	21	Brazil	Brazil	0.93	15500	49.7	0.97	1.005	4	1	NA	NA	NA	Branca	NA	1	3	4	3	4	100	100	50	74	NA	42	68	NA	99	53	59	NA	100	54	76
6139359859	0	0	1	2	1	20	Brazil	Brazil	0.93	15500	49.7	0.97	1.005	4	2	NA	NA	NA	branca	4	1	5	5	4	4	100	100	100	100	100	100	100	80	90	100	80	80	100	100	100
6139348235	0	0	1	2	3	19	Brazil	Brazil	0.93	15500	49.7	0.97	1.005	4	1	1.08	1	1	Caucasiana	2	5	2	6	4	6	100	100	100	100	75	100	100	50	85	100	80	90	100	100	100
6139285915	0	0	1	2	1	18	Brazil	Brazil	0.93	15500	49.7	0.97	1.005	4	2	NA	NA	NA	Brasileira	2	1	3	5	5	3	56	58	50	74	NA	50	55	100	100	90	80	55	70	55	50
6139236621	0	0	1	1	2	20	Brazil	Brazil	0.93	15500	49.7	0.97	1.005	4	2	NA	NA	NA		4	4	5	NA	NA	NA	NA	NA	NA	NA	NA	NA	NA	NA	NA	NA	NA	NA	NA	NA	NA
6138415951	0	0	1	2	3	18	Brazil	Brazil	0.93	15500	49.7	0.97	1.005	4	2	NA	NA	NA	BRANCA	2	3	3	NA	NA	NA	90	93	NA	100	NA	NA	NA	NA	90	50	5	50	50	NA	8
6138026032	0	0	1	2	3	20	Brazil	Brazil	0.93	15500	49.7	0.97	1.005	4	1	5	5	NA	Afrodescendente, ind�gena, europ�ia	5	2	4	7	6	4	100	100	100	100	100	100	100	100	80	50	50	90	100	80	100
6137896714	0	0	1	1	2	25	Brazil	Brazil	0.93	15500	49.7	0.97	1.005	4	2	NA	NA	NA		4	4	4	NA	NA	NA	NA	NA	NA	NA	NA	NA	NA	NA	NA	NA	NA	NA	NA	NA	NA
6136385061	0	0	1	2	3	20	Brazil	Brazil	0.93	15500	49.7	0.97	1.005	4	2	NA	NA	NA	Parda	4	5	4	NA	4	NA	95	80	60	40	NA	50	50	NA	100	90	60	50	60	80	90
6136348648	0	0	1	2	1	19	Brazil	Brazil	0.93	15500	49.7	0.97	1.005	4	1	2.08	2	1	parda	2	2	3	2	3	3	60	62	62	81	NA	43	88	NA	99	51	NA	51	52	40	40
6133834981	0	0	1	2	1	39	Brazil	Brazil	0.93	15500	49.7	0.97	1.005	4	2	NA	NA	NA	Negra	4	3	4	4	4	4	89	100	80	80	70	50	50	60	80	80	80	60	75	85	96
6131170157	0	0	1	1	2	34	Brazil	Brazil	0.93	15500	49.7	0.97	1.005	4	1	6.25	6	3	negroide+caucasoide+amerindia	5	6	5	6	5	5	99	89	91	20	73	92	92	83	96	98	99	94	93	92	96
6130276888	0	0	1	2	1	58	Brazil	Brazil	0.93	15500	49.7	0.97	1.005	4	1	20	20	NA	branca	4	2	5	4	4	4	100	100	90	100	50	50	70	50	100	100	100	50	50	70	50
6129887249	0	0	1	2	1	31	Brazil	Brazil	0.93	15500	49.7	0.97	1.005	4	2	NA	NA	NA		4	5	4	NA	NA	NA	10	100	100	100	92	90	100	86	100	50	80	60	90	100	100
6129681312	0	0	1	1	1	43	Brazil	Brazil	0.93	15500	49.7	0.97	1.005	4	1	2.5	2	6	japonesa	4	4	2	4	4	3	90	100	95	80	80	100	100	90	100	90	100	90	90	90	90
6129576666	0	0	1	2	1	34	Brazil	Brazil	0.93	15500	49.7	0.97	1.005	4	1	0.17	NA	2	Brasileira com ascend�ncia italiana	4	4	4	4	4	3	72	62	74	66	57	80	89	91	60	97	96	94	89	72	86
6129150982	0	0	1	2	1	19	Brazil	Brazil	0.93	15500	49.7	0.97	1.005	4	2	NA	NA	NA	Miscigenada	5	4	4	NA	NA	NA	NA	NA	NA	NA	NA	NA	NA	NA	NA	NA	NA	NA	NA	NA	NA
6128991747	0	0	1	2	1	50	Brazil	Brazil	0.93	15500	49.7	0.97	1.005	4	1	1	1	NA	Caucasiana	4	NA	4	4	4	4	28	100	85	85	75	98	98	88	92	91	91	92	39	88	89
6128786157	0	0	1	2	1	26	Brazil	Brazil	0.93	15500	49.7	0.97	1.005	4	1	1.08	1	1	japonesa - portuguesa - espanhola - ind�gena	5	1	4	6	3	6	100	80	74	100	100	85	99	99	91	100	89	80	58	98	36
6128495868	0	0	1	2	1	24	Brazil	Brazil	0.93	15500	49.7	0.97	1.005	4	2	NA	NA	NA	Branca	2	1	2	4	4	4	50	85	85	90	NA	90	85	NA	95	95	95	70	98	98	70
6128439304	0	0	1	2	1	29	Brazil	Brazil	0.93	15500	49.7	0.97	1.005	4	1	11.42	11	5		6	4	6	4	4	3	NA	NA	NA	NA	NA	NA	NA	NA	NA	NA	NA	NA	NA	NA	NA
6128363493	0	0	1	2	1	22	Brazil	Brazil	0.93	15500	49.7	0.97	1.005	4	1	3.17	3	2	branca	7	1	4	3	6	4	0	80	90	70	0	100	100	0	100	80	80	20	30	0	100
6128279091	0	0	1	2	1	35	Brazil	Brazil	0.93	15500	49.7	0.97	1.005	4	1	8.17	8	2	Braca, ind�gena, europ�ia.	7	4	6	7	6	7	25	80	60	100	50	40	100	25	100	100	80	NA	50	100	50
6128278381	0	0	1	1	2	22	Brazil	Brazil	0.93	15500	49.7	0.97	1.005	4	1	6.25	6	3	Caucasiana	3	3	4	5	3	5	90	85	87	100	50	60	100	30	100	89	90	100	100	100	60
6128145510	0	0	1	2	1	56	Brazil	Brazil	0.93	15500	49.7	0.97	1.005	4	1	29.5	29	6	Branca	4	4	3	3	5	2	99	77	98	92	92	96	96	97	100	99	99	29	98	NA	24
6127900518	0	0	1	2	1	48	Brazil	Brazil	0.93	15500	49.7	0.97	1.005	4	1	20	20	NA		4	1	4	4	4	4	NA	NA	NA	NA	NA	NA	NA	NA	NA	NA	NA	NA	NA	NA	NA
6127875865	0	0	1	2	1	55	Brazil	Brazil	0.93	15500	49.7	0.97	1.005	4	2	NA	NA	NA	??	4	NA	7	3	5	7	99	50	99	99	51	70	99	20	99	100	100	46	100	100	0
6127844467	0	0	1	1	2	39	Brazil	Brazil	0.93	15500	49.7	0.97	1.005	4	2	NA	NA	NA	Branco	5	4	3	NA	NA	NA	NA	NA	NA	NA	NA	NA	NA	NA	NA	NA	NA	NA	NA	NA	NA
6127823275	0	0	1	2	1	26	Brazil	Brazil	0.93	15500	49.7	0.97	1.005	4	1	12	12	NA		4	NA	4	4	4	1	80	80	41	40	20	81	80	80	100	81	82	32	61	61	71
6127791031	0	0	1	2	2	23	Brazil	Brazil	0.93	15500	49.7	0.97	1.005	4	2	NA	NA	NA	nativo americano	5	2	4	5	4	4	100	100	80	100	70	61	100	71	73	73	73	65	100	99	66
6127638563	0	0	1	2	1	28	Brazil	Brazil	0.93	15500	49.7	0.97	1.005	4	1	0.17	0	2	Branco	4	1	3	4	5	3	75	50	85	90	70	95	95	60	97	97	97	30	60	65	60
6127628500	0	0	1	1	2	34	Brazil	Brazil	0.93	15500	49.7	0.97	1.005	4	1	4.17	4	2	branca	4	4	6	6	5	6	100	80	100	20	70	100	100	80	90	60	60	80	80	50	80
6127602583	0	0	1	2	1	29	Brazil	Brazil	0.93	15500	49.7	0.97	1.005	4	1	0.42	0	5	Caucasiana	2	5	4	7	4	4	100	100	50	100	71	50	80	82	80	82	28	100	100	43	91
6126660480	0	0	1	2	1	40	Brazil	Brazil	0.93	15500	49.7	0.97	1.005	4	1	19.17	19	2	branca	3	1	4	3	4	4	100	99	90	80	77	100	85	79	100	100	100	51	82	85	81
6126560825	0	0	1	1	2	27	Brazil	Brazil	0.93	15500	49.7	0.97	1.005	4	1	7	7	NA	Caucasiano mesti�o	7	6	6	7	1	6	37	100	16	77	100	71	72	55	100	91	100	100	100	0	73
6126537862	0	0	1	2	1	51	Brazil	Brazil	0.93	15500	49.7	0.97	1.005	4	1	34	34	NA	Mesti�a europeu e asi�tico	4	5	5	4	4	4	100	80	80	80	50	50	50	100	100	100	100	100	100	100	100
6126491436	0	0	1	1	2	41	Brazil	Brazil	0.93	15500	49.7	0.97	1.005	4	1	10	10	NA	Mista	2	4	4	6	NA	4	100	100	100	100	43	43	42	21	98	100	100	99	100	100	0
6126446108	0	0	1	2	1	46	Brazil	Brazil	0.93	15500	49.7	0.97	1.005	4	2	NA	NA	NA	caucasiana	4	3	6	NA	NA	NA	NA	NA	NA	NA	NA	NA	NA	NA	NA	NA	NA	NA	NA	NA	NA
6126439537	0	0	1	2	1	34	Brazil	Brazil	0.93	15500	49.7	0.97	1.005	4	1	2.25	2	3	ariana	4	5	4	6	4	5	100	100	100	90	90	100	100	50	100	100	100	30	100	80	80
6126410484	0	0	1	2	1	26	Brazil	Brazil	0.93	15500	49.7	0.97	1.005	4	2	NA	NA	NA	Caucasiana	6	5	5	NA	NA	NA	90	75	100	100	100	95	95	80	99	99	100	50	100	90	100
6126409558	0	0	1	2	1	31	Brazil	Brazil	0.93	15500	49.7	0.97	1.005	4	1	6.5	6	6	Branca	4	1	4	4	4	4	100	100	100	100	50	80	80	80	100	100	100	50	50	80	80
6126347223	0	0	1	2	3	34	Brazil	Brazil	0.93	15500	49.7	0.97	1.005	4	1	3.5	3	6	Branca	4	5	4	4	3	5	33	30	81	100	10	100	100	100	100	47	100	78	74	100	85
6126341079	0	0	1	1	2	49	Brazil	Brazil	0.93	15500	49.7	0.97	1.005	4	1	25.75	25	9	negro	3	2	5	5	1	5	71	63	95	57	50	75	70	76	82	81	82	80	74	66	55
6126336419	0	0	1	2	1	35	Brazil	Brazil	0.93	15500	49.7	0.97	1.005	4	2	NA	NA	NA	PAI PARDO E M?E BRANCA	1	5	5	NA	NA	NA	100	100	65	76	90	75	74	100	100	80	100	50	91	100	79
6126332372	0	0	1	2	1	38	Brazil	Brazil	0.93	15500	49.7	0.97	1.005	4	1	1.83	1	10	Branca	6	2	7	6	6	7	100	96	94	72	97	100	97	95	98	96	93	74	95	93	93
6126282491	0	0	1	1	2	46	Brazil	Brazil	0.93	15500	49.7	0.97	1.005	4	1	17.42	17	5	Teuto	4	4	4	4	3	3	75	100	90	16	70	100	100	75	75	90	75	10	80	25	0
6125944773	0	0	1	2	1	34	Brazil	Brazil	0.93	15500	49.7	0.97	1.005	4	2	NA	NA	NA	Branco	2	2	6	2	6	6	100	100	90	100	90	100	100	80	100	100	70	50	90	100	100
6125840605	0	0	1	2	1	21	Brazil	Brazil	0.93	15500	49.7	0.97	1.005	4	2	NA	NA	NA	brasileira	5	3	4	NA	NA	NA	91	78	77	91	8	85	98	3	88	97	73	41	99	81	99
6125795424	0	0	1	2	3	21	Brazil	Brazil	0.93	15500	49.7	0.97	1.005	4	2	NA	NA	NA	Branca	5	4	3	7	4	2	100	88	66	87	58	100	100	25	89	89	12	53	100	100	87
6125756959	0	0	1	2	3	22	Brazil	Brazil	0.93	15500	49.7	0.97	1.005	4	1	6.25	6	3	Branco	6	4	4	6	5	5	100	85	80	80	100	85	65	100	91	100	100	85	85	100	100
6125715129	0	0	1	2	2	41	Brazil	Brazil	0.93	15500	49.7	0.97	1.005	4	1	5.17	5	2	Branca	5	1	4	6	2	4	100	100	85	100	78	40	75	80	100	100	100	100	53	100	100
6125547943	0	0	1	2	1	35	Brazil	Brazil	0.93	15500	49.7	0.97	1.005	4	2	NA	NA	NA	Brasileira	4	1	4	4	2	6	95	80	80	80	90	80	80	80	90	90	90	60	70	100	100
6125546372	0	0	1	2	1	35	Brazil	Brazil	0.93	15500	49.7	0.97	1.005	4	2	NA	NA	NA	branca	2	4	4	NA	NA	NA	NA	NA	NA	NA	NA	NA	NA	NA	NA	NA	NA	NA	NA	NA	NA
6125514808	0	0	1	2	1	35	Brazil	Brazil	0.93	15500	49.7	0.97	1.005	4	2	NA	NA	NA	Ib�rica	2	5	3	NA	NA	NA	21	70	91	100	0	81	58	NA	99	100	100	0	22	0	99
6125456538	0	0	1	2	1	44	Brazil	Brazil	0.93	15500	49.7	0.97	1.005	4	1	14.42	14	5	caucasiana	4	2	6	4	4	7	100	73	51	82	25	51	52	85	50	85	47	100	84	75	74
6125444026	0	0	1	2	1	39	Brazil	Brazil	0.93	15500	49.7	0.97	1.005	4	2	NA	NA	NA	Japonesa	5	5	6	6	4	6	100	100	100	100	100	99	96	97	100	100	100	48	100	100	100
6113413266	0	0	1	2	1	38	Brazil	Brazil	0.93	15500	49.7	0.97	1.005	4	1	18.25	18	3	branca	2	1	4	5	4	5	70	91	99	62	100	100	57	81	100	100	30	66	100	74	57
6111041478	0	0	1	2	1	39	Brazil	Brazil	0.93	15500	49.7	0.97	1.005	4	1	22	22	NA	Branca	4	1	6	5	7	6	78	85	86	89	75	85	86	79	96	96	86	45	80	96	97
6184139573	0	0	1	2	1	27	Brazil	Brazil	0.93	15500	49.7	0.97	1.005	4	1	0.33	0	4		4	4	4	6	5	6	80	100	70	10	80	100	100	100	80	89	83	31	100	94	88
6184571356	0	0	1	2	1	22	Brazil	Brazil	0.93	15500	49.7	0.97	1.005	4	2	NA	NA	NA		6	6	5	NA	NA	NA	89	72	89	70	90	54	47	48	100	83	80	86	100	85	100
6197785478	0	0	1	1	2	NA	Brazil	Brazil	0.93	15500	49.7	0.97	1.005	4	1	19	19	NA		2	4	4	4	4	4	NA	NA	NA	NA	NA	NA	NA	NA	NA	NA	NA	NA	NA	NA	NA
6185165707	0	0	1	2	3	20	Brazil	Brazil	0.93	15500	49.7	0.97	1.005	4	2	NA	NA	NA	Afro-brasileira	4	NA	4	NA	NA	NA	86	66	67	45	50	93	48	50	80	52	45	70	72	76	76
6184950863	0	0	1	2	1	46	Brazil	Brazil	0.93	15500	49.7	0.97	1.005	4	2	NA	NA	NA	Branca	7	7	4	NA	NA	NA	NA	NA	NA	NA	NA	NA	NA	NA	NA	NA	NA	NA	NA	NA	NA
6183344552	0	0	1	1	2	35	Brazil	Brazil	0.93	15500	49.7	0.97	1.005	4	1	1	1	0	Italiana	6	6	5	6	2	6	100	100	100	90	100	90	80	90	70	80	90	90	90	90	60
6129705499	0	0	1	2	2	20	Brazil	Brazil	0.93	15500	49.7	0.97	1.005	4	1	0.5	0	6	Branca	3	1	2	4	1	5	NA	NA	NA	NA	NA	NA	NA	NA	NA	NA	NA	NA	NA	NA	NA
6186338051	0	0	1	2	1	31	Brazil	Brazil	0.93	15500	49.7	0.97	1.005	4	1	6.33	6	4	branca	7	2	4	7	4	5	100	85	95	97	70	85	90	65	100	95	100	76	95	100	100
6184847761	0	0	1	1	2	26	Brazil	Brazil	0.93	15500	49.7	0.97	1.005	4	2	2.08	2	1	Branco, brasileiro	6	4	5	7	2	5	94	85	88	100	85	90	100	86	95	85	85	75	91	95	85
6138308443	0	0	1	2	1	19	Brazil	Brazil	0.93	15500	49.7	0.97	1.005	4	1	0.17	NA	2	Parda	4	1	5	5	6	5	78	100	100	100	88	100	100	68	64	78	70	58	44	41	74
6136475320	0	0	1	2	1	19	Brazil	Brazil	0.93	15500	49.7	0.97	1.005	4	2	NA	NA	NA		4	NA	3	NA	NA	NA	100	100	100	60	0	100	50	NA	50	100	50	100	100	80	80
6125743574	0	0	1	2	1	22	Brazil	Brazil	0.93	15500	49.7	0.97	1.005	4	2	0.92	NA	11		3	4	2	3	4	3	NA	NA	NA	NA	NA	NA	NA	NA	NA	NA	NA	NA	NA	NA	NA
6146176890	0	1	1	2	1	34	Budapest	Tel Aviv	NA	NA	NA	NA	NA	NA	2	NA	NA	NA	Jewish	6	3	7	NA	NA	NA	80	90	0	0	70	80	30	70	100	100	80	20	60	50	90
6146813714	0	1	1	2	3	24	Bulgaria	Bulgaria	NA	NA	NA	NA	NA	NA	2	NA	NA	NA	Bulgarian	5	5	1	5	3	4	49	26	50	70	66	85	80	86	63	19	73	66	83	72	31
6348928972	0	1	1	2	1	22	Canada	Canada	NA	NA	NA	NA	NA	NA	2	NA	NA	NA	chinese	4	2	2	NA	NA	NA	95	95	72	85	53	81	82	83	100	91	62	72	92	66	91
6340742841	0	1	1	2	1	19	Canada	Canada	NA	NA	NA	NA	NA	NA	2	NA	NA	NA	White	6	1	7	NA	NA	NA	0	0	0	15	0	50	75	0	100	100	100	100	100	0	0
6181046618	0	1	1	1	2	27	Canada	Canada	NA	NA	NA	NA	NA	NA	1	3.58	3	7	white	6	5	6	6	2	6	95	75	70	100	60	85	90	56	66	67	72	68	90	100	70
6178365992	0	1	1	1	2	35	Canada	Canada	NA	NA	NA	NA	NA	NA	1	7.42	7	5	white	6	5	6	6	2	6	65	80	75	95	55	90	90	15	70	65	65	60	80	100	50
6131466634	0	1	1	2	1	30	Canada	Canada	NA	NA	NA	NA	NA	NA	1	1	1	0	Mixed	6	4	4	5	4	4	100	100	100	76	70	100	72	100	65	64	57	66	90	87	100
6131092056	0	1	1	2	1	44	canada	canada	NA	NA	NA	NA	NA	NA	1	21	21	NA	white	4	1	2	6	3	4	NA	NA	NA	NA	NA	NA	NA	NA	NA	NA	NA	NA	NA	NA	NA
6093229885	0	1	1	2	1	27	Canada	Canada	NA	NA	NA	NA	NA	NA	1	2.25	2	3	Caucasian	6	1	6	6	6	6	90	76	72	100	62	63	94	71	100	82	80	75	60	60	90
6091166578	0	1	1	2	1	41	Canada	Canada	NA	NA	NA	NA	NA	NA	2	NA	NA	NA	White	5	4	4	NA	NA	NA	97	86	89	83	75	61	64	64	97	97	80	41	48	50	58
6091134770	0	1	1	2	1	30	Canada	Canada	NA	NA	NA	NA	NA	NA	1	7.67	7	8	Caucasian	6	NA	5	6	5	4	NA	100	65	100	75	80	100	90	100	100	62	91	91	100	56
6090122278	0	1	1	1	2	29	Canada	Canada	NA	NA	NA	NA	NA	NA	2	NA	NA	NA	White	3	4	2	5	1	4	100	100	100	100	100	69	69	77	86	86	100	44	54	100	69
6089925498	0	1	1	2	1	41	Canada	Canada	NA	NA	NA	NA	NA	NA	2	NA	NA	NA	Indigenous	6	2	5	6	7	7	100	100	96	90	75	80	91	76	76	83	50	85	87	90	47
6089898229	0	1	1	2	1	26	Canada	Canada	NA	NA	NA	NA	NA	NA	1	2.25	2	3	Caucasian	5	2	6	5	4	6	62	75	61	95	36	65	86	61	100	76	54	72	52	63	55
6089885709	0	1	1	2	1	27	Canada	Canada	NA	NA	NA	NA	NA	NA	1	1.5	1	6	White	4	3	4	6	4	4	NA	NA	NA	NA	NA	NA	NA	NA	NA	NA	NA	NA	NA	NA	NA
6089527482	0	1	1	1	2	40	Canada	Canada	NA	NA	NA	NA	NA	NA	1	4.58	4	7	White	4	2	4	4	1	3	100	100	75	50	75	25	25	25	85	85	60	10	100	25	50
6089384599	0	1	1	1	2	25	Canada	Canada	NA	NA	NA	NA	NA	NA	1	0.67	0	8	White	4	5	5	6	5	6	50	80	80	80	70	90	90	90	70	60	60	50	70	50	30
6204175027	0	1	1	1	2	31	Canada	Canada	NA	NA	NA	NA	NA	NA	1	7	7	NA	Canadienne et fran�aise	4	4	4	6	2	4	NA	NA	NA	NA	NA	NA	NA	NA	NA	NA	NA	NA	NA	NA	NA
6204467668	0	1	1	1	2	35	Canada	France	NA	NA	NA	NA	NA	NA	2	NA	NA	NA	Fran�aise	3	3	5	5	1	6	NA	NA	NA	NA	NA	NA	NA	NA	NA	NA	NA	NA	NA	NA	NA
6193277836	0	1	1	2	1	28	Canada	France	NA	NA	NA	NA	NA	NA	1	1	1	NA	Fran�aise	3	2	5	4	4	4	90	85	80	85	85	91	87	86	54	57	55	75	64	73	36
6131213432	0	1	1	2	1	33	Canada	Poland	NA	NA	NA	NA	NA	NA	1	6	6	NA	White	5	1	4	5	4	4	NA	NA	NA	NA	NA	NA	NA	NA	NA	NA	NA	NA	NA	NA	NA
6131112905	0	1	1	2	1	59	Canada	Poland	NA	NA	NA	NA	NA	NA	1	2.5	2	6	Polish Canadian	6	5	7	6	6	6	NA	NA	NA	NA	NA	NA	NA	NA	NA	NA	NA	NA	NA	NA	NA
6131097342	0	1	1	1	2	63	Canada	Polska	NA	NA	NA	NA	NA	NA	1	37	37	NA	bialy, slowianin	5	4	6	5	5	6	100	96	95	100	55	97	99	98	99	98	99	100	81	98	74
6131131805	0	1	1	2	1	29	Canada	Russia	NA	NA	NA	NA	NA	NA	2	NA	NA	NA	Caucasian	5	1	6	NA	NA	NA	NA	NA	NA	NA	NA	NA	NA	NA	NA	NA	NA	NA	NA	NA	NA
6151537245	0	1	1	2	1	55	Canada	UK	NA	NA	NA	NA	NA	NA	1	29.75	29	9	White	5	NA	6	5	4	5	100	100	81	48	65	62	62	62	100	85	86	50	50	100	70
6190972007	0	1	1	2	2	30	Canada	USA	NA	NA	NA	NA	NA	NA	1	7.58	7	7	Americaine	6	1	6	6	4	4	100	70	50	100	75	70	100	100	95	100	95	100	50	95	100
6131407747	0	1	1	2	1	24	Canada	Cuba	NA	NA	NA	NA	NA	NA	1	2	2	0		5	3	6	4	5	4	83	83	80	83	81	83	82	100	93	70	10	5	76	54	30
6089078014	0	1	1	2	1	63	Canada	Hong Kong	NA	NA	NA	NA	NA	NA	1	0.67	NA	8	Chinese	5	1	6	6	6	5	100	100	100	100	91	100	100	100	83	49	52	55	85	63	39
6089122712	0	1	1	2	1	36	Canada	Mauritius	NA	NA	NA	NA	NA	NA	1	12.33	12	4	Indian	4	2	4	4	6	5	NA	NA	NA	NA	NA	NA	NA	NA	NA	NA	NA	NA	NA	NA	NA
6420813044	0	1	1	1	2	34	Chile	Canad�	NA	NA	NA	NA	NA	NA	1	12.5	12	6	Mestizo amerindio	5	5	5	5	5	5	81	85	73	77	44	41	80	36	91	58	89	91	93	93	68
6387030427	0	0	1	1	2	31	Chile	Chile	-0.45	24600	50.5	0.97	1.02	4	1	8.25	8	3	Mediterraneo	6	4	6	6	2	3	NA	NA	NA	NA	NA	NA	NA	NA	NA	NA	NA	NA	NA	NA	NA
6651569178	0	0	1	2	1	62	Chile	Chile	-0.45	24600	50.5	0.97	1.02	4	2	NA	NA	NA		4	1	6	NA	NA	NA	100	100	100	100	70	100	100	100	90	90	15	25	25	25	50
6468792086	0	0	1	2	1	19	Chile	Chile	-0.45	24600	50.5	0.97	1.02	4	1	0.42	0	5	Chilena	5	3	4	6	5	5	100	85	75	90	55	100	80	45	100	80	20	10	65	55	75
6467461068	0	0	1	1	2	28	Chile	Chile	-0.45	24600	50.5	0.97	1.02	4	2	NA	NA	NA	Caucasica	6	4	6	NA	NA	NA	80	80	70	100	70	100	100	100	80	100	75	60	80	90	60
6465538802	0	0	1	2	3	37	Chile	Chile	-0.45	24600	50.5	0.97	1.02	4	1	17	17	NA	latino	4	4	4	5	5	6	39	25	32	100	48	100	100	12	100	NA	5	100	100	100	NA
6452978758	0	0	1	2	1	22	Chile	Chile	-0.45	24600	50.5	0.97	1.02	4	1	0.5	NA	6	Chile	4	5	2	6	3	2	70	100	99	100	60	41	53	76	50	90	52	78	80	78	57
6452858932	0	0	1	2	1	58	Chile	Chile	-0.45	24600	50.5	0.97	1.02	4	1	25.17	25	2	Ninguna	4	1	4	4	4	2	100	100	100	31	100	84	78	88	100	100	100	79	100	100	77
6445184053	0	0	1	2	2	22	Chile	Chile	-0.45	24600	50.5	0.97	1.02	4	1	1	1	NA	ninguna	5	5	4	4	4	4	90	90	100	100	90	95	90	100	80	90	91	80	90	100	100
6445143309	0	0	1	2	1	26	Chile	Chile	-0.45	24600	50.5	0.97	1.02	4	2	NA	NA	NA		5	3	4	NA	NA	NA	NA	NA	NA	NA	NA	NA	NA	NA	NA	NA	NA	NA	NA	NA	NA
6426061889	0	0	1	2	1	28	Chile	Chile	-0.45	24600	50.5	0.97	1.02	4	1	10	10	NA	No	5	1	4	5	7	4	100	99	85	70	60	50	50	40	100	100	100	100	100	100	100
6414416633	0	0	1	2	1	46	Chile	Chile	-0.45	24600	50.5	0.97	1.02	4	1	4.17	4	2		4	1	4	4	4	4	90	86	70	90	60	60	59	80	96	100	97	62	70	97	81
6413850887	0	0	1	1	3	23	Chile	Chile	-0.45	24600	50.5	0.97	1.02	4	2	NA	NA	NA	Chileno	5	3	6	NA	NA	NA	31	86	47	58	53	100	100	100	100	100	43	17	100	84	70
6413762214	0	0	1	2	1	20	Chile	Chile	-0.45	24600	50.5	0.97	1.02	4	1	3.58	3	7		4	NA	4	6	4	7	11	73	97	100	86	100	100	94	100	100	100	79	81	100	20
6413564408	0	0	1	2	1	22	Chile	Chile	-0.45	24600	50.5	0.97	1.02	4	1	NA	NA	NA	Chileno	5	5	1	7	2	4	NA	NA	NA	NA	NA	NA	NA	NA	NA	NA	NA	NA	NA	NA	NA
6413008295	0	0	1	2	1	43	Chile	Chile	-0.45	24600	50.5	0.97	1.02	4	1	12.08	12	1	chilena	4	5	2	4	3	6	94	92	60	80	10	20	20	0	90	90	100	50	90	100	75
6412915939	0	0	1	2	1	33	Chile	Chile	-0.45	24600	50.5	0.97	1.02	4	1	17.25	17	3		4	1	5	4	6	4	100	77	80	80	85	45	75	100	95	95	90	95	95	100	75
6412619380	0	0	1	2	1	35	Chile	Chile	-0.45	24600	50.5	0.97	1.02	4	2	0.08	0	1	Mestiza	2	1	4	3	3	2	NA	NA	NA	NA	NA	NA	NA	NA	NA	NA	NA	NA	NA	NA	NA
6411467254	0	0	1	1	3	30	Chile	Chile	-0.45	24600	50.5	0.97	1.02	4	2	NA	NA	NA	Chileno espa�ol	1	4	4	NA	NA	NA	0	NA	NA	NA	NA	NA	NA	NA	NA	NA	NA	NA	NA	NA	NA
6411349759	0	0	1	1	2	35	Chile	Chile	-0.45	24600	50.5	0.97	1.02	4	1	4.92	4	11		4	NA	4	6	NA	4	NA	NA	NA	NA	NA	NA	NA	NA	NA	NA	NA	NA	NA	NA	NA
6411294138	0	0	1	2	1	33	Chile	Chile	-0.45	24600	50.5	0.97	1.02	4	1	9.42	9	5	Chile	4	4	5	3	3	4	NA	NA	NA	NA	NA	NA	NA	NA	NA	NA	NA	NA	NA	NA	NA
6411231877	0	0	1	2	1	42	Chile	Chile	-0.45	24600	50.5	0.97	1.02	4	1	17.75	17	9	Ninguna	4	NA	4	3	5	4	100	100	100	100	100	96	100	100	100	100	95	62	85	95	62
6411210722	0	0	1	2	1	32	Chile	Chile	-0.45	24600	50.5	0.97	1.02	4	2	13	13	NA	Chilena	4	4	4	5	4	5	NA	NA	NA	NA	NA	NA	NA	NA	NA	NA	NA	NA	NA	NA	NA
6411200816	0	0	1	2	1	46	Chile	Chile	-0.45	24600	50.5	0.97	1.02	4	1	11.25	11	3	? cauc�sica	5	5	6	4	4	6	95	90	90	80	20	98	98	50	60	90	90	50	90	100	60
6411191065	0	0	1	2	1	25	Chile	Chile	-0.45	24600	50.5	0.97	1.02	4	1	2.08	2	1	Ninguna	4	4	5	4	5	5	49	79	90	88	75	100	100	100	100	100	100	45	100	81	51
6411188992	0	0	1	2	1	43	Chile	Chile	-0.45	24600	50.5	0.97	1.02	4	2	NA	NA	NA		6	NA	7	6	NA	7	100	100	100	100	100	100	100	100	100	100	100	100	100	100	100
6411188390	0	0	1	2	1	39	Chile	Chile	-0.45	24600	50.5	0.97	1.02	4	1	1.75	1	9	Chilena	6	3	3	4	5	3	100	100	100	100	100	86	23	NA	100	100	85	84	100	100	100
6411185825	0	0	1	2	1	38	Chile	Chile	-0.45	24600	50.5	0.97	1.02	4	2	NA	NA	NA		5	4	3	4	5	3	93	98	97	96	52	92	57	52	95	95	95	83	84	93	57
6411185651	0	0	1	1	2	52	Chile	Chile	-0.45	24600	50.5	0.97	1.02	4	2	NA	NA	NA	Cauc�sico	4	4	3	NA	NA	NA	100	100	100	100	64	100	86	100	53	58	51	74	100	91	72
6411183414	0	0	1	2	1	31	Chile	Chile	-0.45	24600	50.5	0.97	1.02	4	2	NA	NA	NA		6	NA	4	3	2	3	100	95	91	50	80	100	60	100	100	100	100	50	100	81	100
6411167403	0	0	1	2	1	48	Chile	Chile	-0.45	24600	50.5	0.97	1.02	4	1	17.92	17	11	Latinoamericana	5	3	4	5	6	5	90	75	77	79	65	90	65	90	75	75	100	30	50	85	100
6409261739	0	0	1	2	1	18	Chile	Chile	-0.45	24600	50.5	0.97	1.02	4	1	1.25	1	3	chilena	3	4	3	4	4	3	50	85	100	100	41	100	91	82	50	35	60	41	80	20	23
6397686352	0	0	1	2	1	18	Chile	Chile	-0.45	24600	50.5	0.97	1.02	4	2	NA	NA	NA	Latina	4	3	3	NA	NA	NA	60	80	30	70	20	50	20	45	80	90	70	0	50	60	30
6397543817	0	0	1	2	1	19	Chile	Chile	-0.45	24600	50.5	0.97	1.02	4	1	3.58	3	7	ninguna	4	4	5	4	5	4	90	90	75	96	45	50	50	25	70	67	60	50	55	70	40
6397445418	0	0	1	1	2	36	Chile	Chile	-0.45	24600	50.5	0.97	1.02	4	1	1.5	1	6		4	4	6	6	NA	7	100	100	100	100	100	100	100	100	100	100	100	100	100	100	50
6393487987	0	0	1	2	1	18	Chile	Chile	-0.45	24600	50.5	0.97	1.02	4	2	NA	NA	NA	chilena	4	1	4	NA	NA	NA	92	84	79	75	NA	100	100	NA	100	100	92	69	88	34	31
6393334952	0	0	1	1	2	26	Chile	Chile	-0.45	24600	50.5	0.97	1.02	4	2	NA	NA	NA	ninguna	4	4	3	6	5	4	NA	NA	NA	NA	NA	NA	NA	NA	NA	NA	NA	NA	NA	NA	NA
6391187524	0	0	1	2	1	55	Chile	Chile	-0.45	24600	50.5	0.97	1.02	4	1	20.42	20	5	Caucasica	6	1	4	6	4	4	100	61	93	100	56	99	98	52	100	100	100	52	52	100	65
6391063323	0	0	1	2	1	57	Chile	Chile	-0.45	24600	50.5	0.97	1.02	4	1	39	39	NA		6	4	5	7	6	7	100	95	95	93	51	88	71	40	90	100	93	74	75	93	59
6390698527	0	0	1	2	1	42	Chile	Chile	-0.45	24600	50.5	0.97	1.02	4	1	11	11	NA	chilena	7	NA	7	7	7	7	71	97	97	98	49	63	64	61	99	99	98	99	99	99	99
6390619097	0	0	1	2	1	19	Chile	Chile	-0.45	24600	50.5	0.97	1.02	4	2	NA	NA	NA		4	NA	2	NA	NA	NA	30	60	50	50	NA	90	90	NA	100	100	30	100	100	35	55
6390609366	0	0	1	2	1	22	Chile	Chile	-0.45	24600	50.5	0.97	1.02	4	2	NA	NA	NA	Latina	5	5	4	NA	NA	NA	NA	NA	NA	NA	NA	NA	NA	NA	NA	NA	NA	NA	NA	NA	NA
6390601389	0	0	1	1	2	49	Chile	Chile	-0.45	24600	50.5	0.97	1.02	4	1	20.67	20	8		4	4	7	1	1	3	100	76	73	87	66	87	76	50	100	77	86	78	90	86	82
6390559989	0	0	1	2	2	24	Chile	Chile	-0.45	24600	50.5	0.97	1.02	4	1	0.58	0	7	Ninguna	4	5	4	6	5	4	80	80	100	100	85	100	100	98	25	10	0	0	80	40	50
6389738876	0	0	1	2	5	22	Chile	Chile	-0.45	24600	50.5	0.97	1.02	4	1	1.92	1	11	No	2	2	4	7	3	2	87	100	100	100	97	100	98	100	95	100	88	86	100	88	0
6389737205	0	0	1	2	1	24	Chile	Chile	-0.45	24600	50.5	0.97	1.02	4	1	6	6	NA		5	4	6	5	5	6	100	100	70	80	40	80	80	20	75	55	30	80	30	50	20
6389660716	0	0	1	2	1	56	Chile	Chile	-0.45	24600	50.5	0.97	1.02	4	1	5	5	NA	caucasica	4	NA	4	7	4	4	NA	NA	NA	NA	NA	NA	NA	NA	NA	NA	NA	NA	NA	NA	NA
6389608188	0	0	1	2	1	18	Chile	Chile	-0.45	24600	50.5	0.97	1.02	4	2	NA	NA	NA		4	6	3	NA	NA	NA	NA	NA	NA	NA	NA	NA	NA	NA	NA	NA	NA	NA	NA	NA	NA
6389557602	0	0	1	2	1	27	Chile	Chile	-0.45	24600	50.5	0.97	1.02	4	2	NA	NA	NA		3	6	3	NA	NA	NA	0	10	70	90	20	100	30	60	100	100	10	80	100	NA	NA
6389191083	0	0	1	2	1	46	Chile	Chile	-0.45	24600	50.5	0.97	1.02	4	1	21	21	NA	blanca	6	4	6	6	6	6	100	65	31	30	27	77	24	38	90	81	78	80	81	77	21
6389124693	0	0	1	2	1	58	Chile	Chile	-0.45	24600	50.5	0.97	1.02	4	1	1.08	1	1	Cauc�sico	6	1	5	7	4	7	98	88	100	100	92	92	100	100	100	100	100	71	87	84	91
6389022979	0	0	1	2	3	19	Chile	Chile	-0.45	24600	50.5	0.97	1.02	4	2	NA	NA	NA	Mapuche	2	2	3	NA	NA	NA	88	92	56	74	51	44	42	78	91	93	90	46	82	53	100
6388994432	0	0	1	2	1	20	Chile	Chile	-0.45	24600	50.5	0.97	1.02	4	1	1	1	NA	chilena	4	1	4	7	4	6	100	81	100	100	100	100	100	82	100	100	100	37	81	22	74
6388937389	0	0	1	2	2	24	Chile	Chile	-0.45	24600	50.5	0.97	1.02	4	2	NA	NA	NA	Blanca	4	4	1	NA	NA	NA	70	95	85	100	90	90	85	90	50	50	60	70	70	40	35
6388926314	0	0	1	2	1	19	Chile	Chile	-0.45	24600	50.5	0.97	1.02	4	2	NA	NA	NA		4	2	3	NA	NA	NA	100	100	70	82	54	100	80	44	100	100	100	33	100	100	62
6388887042	0	0	1	1	2	31	Chile	Chile	-0.45	24600	50.5	0.97	1.02	4	2	NA	NA	NA	Hispano	2	4	6	NA	NA	NA	NA	NA	NA	NA	NA	NA	NA	NA	NA	NA	NA	NA	NA	NA	NA
6388870456	0	0	1	2	1	47	Chile	Chile	-0.45	24600	50.5	0.97	1.02	4	1	26	26	NA	Caucasica	6	1	4	6	NA	NA	100	50	50	50	70	50	20	50	100	100	100	100	100	100	100
6388818062	0	0	1	2	1	26	Chile	Chile	-0.45	24600	50.5	0.97	1.02	4	2	NA	NA	NA	Chilena	4	2	4	NA	NA	NA	45	56	59	16	92	50	48	52	100	100	78	23	49	57	21
6388763501	0	0	1	2	1	31	Chile	Chile	-0.45	24600	50.5	0.97	1.02	4	2	NA	NA	NA	Chilena	5	4	5	NA	NA	NA	100	100	100	100	100	80	80	100	100	90	100	80	100	100	90
6388727568	0	0	1	2	1	18	Chile	Chile	-0.45	24600	50.5	0.97	1.02	4	2	NA	NA	NA	Chilena	4	2	4	NA	NA	NA	92	89	83	98	0	100	100	NA	100	100	100	60	95	55	42
6388707386	0	0	1	2	2	29	Chile	Chile	-0.45	24600	50.5	0.97	1.02	4	1	13.75	13	9	NO	4	1	5	7	1	7	100	100	100	100	100	100	100	100	100	100	100	100	100	100	100
6388542078	0	1	1	2	1	50	Chile	Chile	-0.45	24600	50.5	0.97	1.02	4	2	NA	NA	NA	Europea	6	NA	6	NA	NA	NA	100	100	100	100	100	75	73	86	100	100	100	100	100	100	100
6387470423	0	0	1	2	1	47	Chile	Chile	-0.45	24600	50.5	0.97	1.02	4	2	NA	NA	NA		4	2	4	NA	NA	NA	NA	NA	NA	NA	NA	NA	NA	NA	NA	NA	NA	NA	NA	NA	NA
6387419532	0	0	1	2	1	19	Chile	Chile	-0.45	24600	50.5	0.97	1.02	4	1	2.17	2	2	ninguna	6	1	6	6	5	4	28	70	41	80	61	78	83	84	92	84	92	76	84	74	75
6387409449	0	0	1	2	1	32	Chile	Chile	-0.45	24600	50.5	0.97	1.02	4	1	3.08	3	1		4	4	6	6	3	4	100	90	90	100	54	97	100	78	100	100	100	57	53	72	95
6387318979	0	0	1	2	1	46	Chile	Chile	-0.45	24600	50.5	0.97	1.02	4	2	NA	NA	NA	mestiza	4	4	3	NA	NA	NA	100	100	78	91	80	84	85	93	100	100	100	95	90	100	91
6387302995	0	0	1	2	1	47	Chile	Chile	-0.45	24600	50.5	0.97	1.02	4	1	23.58	23	7		4	3	3	3	4	4	NA	NA	NA	NA	NA	NA	NA	NA	NA	NA	NA	NA	NA	NA	NA
6387260202	0	0	1	2	1	58	Chile	Chile	-0.45	24600	50.5	0.97	1.02	4	1	29	29	NA	latina	5	5	NA	7	5	6	99	79	87	77	27	24	35	40	97	96	96	32	16	15	19
6387239475	0	0	1	2	1	32	Chile	Chile	-0.45	24600	50.5	0.97	1.02	4	1	10.42	10	5		5	2	5	6	7	6	100	100	90	100	75	80	75	75	100	100	100	75	40	75	70
6387227445	0	0	1	2	1	33	Chile	Chile	-0.45	24600	50.5	0.97	1.02	4	1	8.42	8	5	Ninguna	3	5	5	2	3	1	88	84	70	100	51	87	93	85	100	85	100	100	52	100	100
6387151710	0	0	1	2	2	33	Chile	Chile	-0.45	24600	50.5	0.97	1.02	4	1	2.08	2	1		4	2	4	4	2	4	100	100	100	100	80	100	100	100	100	98	100	100	93	100	52
6387146950	0	0	1	2	3	22	Chile	Chile	-0.45	24600	50.5	0.97	1.02	4	1	0.42	0	5		3	5	3	3	5	5	50	30	65	100	60	70	90	75	40	75	70	70	75	80	75
6387082487	0	0	1	1	2	40	Chile	Chile	-0.45	24600	50.5	0.97	1.02	4	1	0.25	NA	3	latina	6	6	4	7	1	6	NA	NA	NA	NA	NA	NA	NA	NA	NA	NA	NA	NA	NA	NA	NA
6387079064	0	0	1	2	1	28	Chile	Chile	-0.45	24600	50.5	0.97	1.02	4	1	7.67	7	8	Ninguna	6	3	4	4	4	4	70	90	60	80	70	50	100	100	90	80	100	90	80	100	80
6387037738	0	0	1	2	1	18	Chile	Chile	-0.45	24600	50.5	0.97	1.02	4	2	NA	NA	NA		5	2	3	NA	NA	NA	NA	NA	NA	NA	NA	NA	NA	NA	NA	NA	NA	NA	NA	NA	NA
6387012386	0	0	1	2	1	58	Chile	Chile	-0.45	24600	50.5	0.97	1.02	4	1	38	38	NA	Chilena	4	1	4	1	4	4	NA	NA	NA	NA	NA	NA	NA	NA	NA	NA	NA	NA	NA	NA	NA
6386975677	0	0	1	2	1	56	Chile	Chile	-0.45	24600	50.5	0.97	1.02	4	2	NA	NA	NA		6	1	4	NA	NA	NA	100	100	100	100	61	50	62	72	100	100	100	76	100	100	78
6386966752	0	0	1	2	1	44	Chile	Chile	-0.45	24600	50.5	0.97	1.02	4	1	9.75	9	9		4	NA	3	4	4	4	98	96	97	97	53	88	87	88	52	53	54	51	82	83	84
6386911004	0	0	1	1	2	31	Chile	Chile	-0.45	24600	50.5	0.97	1.02	4	1	1.5	1	6	Latino	4	4	4	4	3	4	85	90	80	80	80	100	100	90	75	85	100	60	100	40	80
6386905984	0	0	1	2	1	18	Chile	Chile	-0.45	24600	50.5	0.97	1.02	4	2	NA	NA	NA	Chilena	3	3	4	NA	NA	NA	NA	NA	NA	NA	NA	NA	NA	NA	NA	NA	NA	NA	NA	NA	NA
6386895001	0	0	1	1	2	46	Chile	Chile	-0.45	24600	50.5	0.97	1.02	4	1	7.42	7	5		4	4	4	6	4	4	NA	NA	NA	NA	NA	NA	NA	NA	NA	NA	NA	NA	NA	NA	NA
6386872253	0	0	1	1	2	19	Chile	Chile	-0.45	24600	50.5	0.97	1.02	4	2	0.42	0	5		4	3	6	4	5	4	10	0	57	91	40	100	100	20	70	51	40	15	71	61	10
6386869798	0	0	1	2	1	18	Chile	Chile	-0.45	24600	50.5	0.97	1.02	4	2	NA	NA	NA	Chilensis	3	2	4	NA	NA	NA	NA	NA	NA	NA	NA	NA	NA	NA	NA	NA	NA	NA	NA	NA	NA
6386867993	0	0	1	2	1	19	Chile	Chile	-0.45	24600	50.5	0.97	1.02	4	2	NA	NA	NA	chilena	4	2	6	4	4	4	NA	NA	NA	NA	NA	NA	NA	NA	NA	NA	NA	NA	NA	NA	NA
6386867455	0	0	1	2	1	18	Chile	Chile	-0.45	24600	50.5	0.97	1.02	4	1	2.58	2	7	Chilena	6	3	5	7	6	7	20	60	100	100	100	100	100	100	100	100	100	100	100	100	NA
6386865734	0	0	1	2	5	18	Chile	Chile	-0.45	24600	50.5	0.97	1.02	4	2	NA	NA	NA	Chilena	4	2	4	NA	NA	NA	100	47	80	98	0	51	47	0	100	100	100	69	86	100	50
6386864517	0	0	1	2	2	18	Chile	Chile	-0.45	24600	50.5	0.97	1.02	4	1	1.92	1	11	Chilena	4	2	3	4	1	3	75	90	75	95	50	100	100	85	75	100	90	80	90	75	85
6386840455	0	0	1	2	1	22	Chile	Chile	-0.45	24600	50.5	0.97	1.02	4	1	1.83	1	10		4	3	4	5	6	3	89	80	98	94	63	85	86	69	70	64	79	61	60	88	73
6386829374	0	0	1	2	1	31	Chile	Chile	-0.45	24600	50.5	0.97	1.02	4	1	11.67	11	8	Ninguna etnia	5	2	5	4	3	3	NA	NA	NA	NA	NA	NA	NA	NA	NA	NA	NA	NA	NA	NA	NA
6386824346	0	0	1	1	2	40	Chile	Chile	-0.45	24600	50.5	0.97	1.02	4	1	1	1	NA	Latinoamericano	5	5	4	6	4	3	93	99	98	95	85	76	73	61	100	100	100	94	98	99	78
6386659075	0	0	1	1	2	28	Chile	Chile	-0.45	24600	50.5	0.97	1.02	4	2	NA	NA	NA		5	4	4	3	2	3	91	95	73	81	79	46	49	91	76	32	66	62	70	59	80
6386641223	0	0	1	1	2	53	Chile	Chile	-0.45	24600	50.5	0.97	1.02	4	NA	NA	NA	NA	chileno, con ascendia espa�ola e ind�gena	4	5	5	4	NA	4	100	50	35	35	60	NA	NA	NA	100	100	100	100	100	100	50
6386621236	0	0	1	2	1	26	Chile	Chile	-0.45	24600	50.5	0.97	1.02	4	1	6	6	NA		6	1	4	6	7	7	100	100	100	100	80	100	100	100	100	100	100	94	100	100	100
6386595861	0	0	1	2	1	26	Chile	Chile	-0.45	24600	50.5	0.97	1.02	4	1	9.5	9	6		6	3	2	5	6	3	85	70	65	95	60	40	40	70	95	70	85	40	40	40	75
6386553132	0	0	1	2	1	31	Chile	Chile	-0.45	24600	50.5	0.97	1.02	4	1	12.75	12	9	chilena	4	1	5	6	4	3	90	90	71	75	57	96	68	57	100	100	100	97	94	94	91
6386552565	0	0	1	2	1	26	Chile	Chile	-0.45	24600	50.5	0.97	1.02	4	2	NA	NA	NA		4	1	6	NA	NA	NA	100	100	100	100	100	100	100	100	100	55	59	100	100	100	NA
6386536547	0	0	1	2	1	31	Chile	Chile	-0.45	24600	50.5	0.97	1.02	4	1	10.25	10	3		4	3	4	4	4	4	100	100	68	69	80	87	82	76	100	100	100	87	100	100	89
6386499685	0	0	1	1	1	20	Chile	Chile	-0.45	24600	50.5	0.97	1.02	4	1	2.33	2	4		4	4	3	4	2	5	50	70	90	60	80	90	93	88	100	70	10	10	30	20	1
6386493194	0	0	1	2	1	36	Chile	Chile	-0.45	24600	50.5	0.97	1.02	4	1	4.25	4	3		5	NA	6	6	7	5	78	78	78	91	82	68	68	100	77	84	76	74	42	90	71
6386484833	0	0	1	2	1	54	Chile	Chile	-0.45	24600	50.5	0.97	1.02	4	1	36	36	NA	No me identifico con ninguna	3	NA	1	1	5	1	NA	NA	NA	NA	NA	NA	NA	NA	NA	NA	NA	NA	NA	NA	NA
6386457982	0	0	1	1	2	30	Chile	Chile	-0.45	24600	50.5	0.97	1.02	4	1	0.83	NA	10		6	4	4	6	5	3	NA	NA	NA	NA	NA	NA	NA	NA	NA	NA	NA	NA	NA	NA	NA
6386445912	0	0	1	2	2	26	Chile	Chile	-0.45	24600	50.5	0.97	1.02	4	2	NA	NA	NA	Chilena	3	5	6	NA	NA	NA	NA	NA	NA	NA	NA	NA	NA	NA	NA	NA	NA	NA	NA	NA	NA
6386434014	0	0	1	2	1	54	Chile	Chile	-0.45	24600	50.5	0.97	1.02	4	1	2	2	NA	latina	4	4	5	4	3	5	94	90	93	100	80	96	96	96	94	94	99	55	100	91	96
6386427298	0	0	1	2	2	26	Chile	Chile	-0.45	24600	50.5	0.97	1.02	4	1	0.83	0	10		7	1	6	5	6	5	100	71	59	80	49	61	61	53	59	93	86	74	66	85	50
6386343975	0	0	1	1	2	60	Chile	Chile	-0.45	24600	50.5	0.97	1.02	4	1	1.75	1	9	Mestizo	5	4	6	6	NA	6	85	90	85	75	50	85	80	80	75	85	80	80	90	65	60
6386340229	0	0	1	2	1	33	Chile	Chile	-0.45	24600	50.5	0.97	1.02	4	1	12	12	NA		5	4	5	6	3	5	85	85	65	75	90	95	95	95	65	70	80	50	70	100	50
6386299861	0	0	1	2	1	28	Chile	Chile	-0.45	24600	50.5	0.97	1.02	4	1	1.08	1	1	Ninguna	7	5	4	1	6	1	95	93	90	94	97	100	100	100	100	97	71	29	100	100	38
6386233327	0	0	1	1	2	55	Chile	Chile	-0.45	24600	50.5	0.97	1.02	4	1	4.17	4	2	latino americano	5	6	6	3	1	3	100	100	91	100	55	100	100	28	67	77	87	54	80	47	81
6386224745	0	0	1	2	1	24	Chile	Chile	-0.45	24600	50.5	0.97	1.02	4	1	1.92	1	11	Mestiza	6	2	1	3	4	2	68	58	55	52	44	80	57	53	96	100	100	25	23	39	66
6386219911	0	0	1	1	1	20	Chile	Chile	-0.45	24600	50.5	0.97	1.02	4	2	NA	NA	NA	no	7	4	4	6	4	3	100	100	95	75	100	0	NA	NA	100	100	100	100	100	100	100
6386210922	0	0	1	2	3	20	Chile	Chile	-0.45	24600	50.5	0.97	1.02	4	2	NA	NA	NA	Mixed	5	4	5	5	5	6	70	70	62	68	50	100	84	100	81	81	80	81	26	69	25
6386190092	0	0	1	2	1	33	Chile	Chile	-0.45	24600	50.5	0.97	1.02	4	1	4.5	4	6		4	3	4	6	4	4	NA	NA	NA	NA	NA	NA	NA	NA	NA	NA	NA	NA	NA	NA	NA
6386164550	0	0	1	1	2	25	Chile	Chile	-0.45	24600	50.5	0.97	1.02	4	2	NA	NA	NA	Latino	5	3	3	5	NA	3	NA	NA	NA	NA	NA	NA	NA	NA	NA	NA	NA	NA	NA	NA	NA
6386107759	0	0	1	1	2	36	Chile	Chile	-0.45	24600	50.5	0.97	1.02	4	1	11.25	11	3	No	2	2	4	5	1	4	NA	NA	NA	NA	NA	NA	NA	NA	NA	NA	NA	NA	NA	NA	NA
6386089589	0	0	1	2	1	25	Chile	Chile	-0.45	24600	50.5	0.97	1.02	4	1	2.17	2	2	hispanica	4	5	6	6	7	4	90	85	90	100	65	NA	95	60	70	80	60	50	90	95	60
6386063043	0	0	1	2	1	25	Chile	Chile	-0.45	24600	50.5	0.97	1.02	4	1	1	1	NA		6	2	6	5	4	4	100	100	61	63	54	65	68	68	100	100	100	70	71	72	100
6386047926	0	0	1	2	1	28	Chile	Chile	-0.45	24600	50.5	0.97	1.02	4	1	1.5	1	6		5	4	4	4	4	3	100	70	75	100	50	100	100	50	100	90	60	80	80	70	40
6386026923	0	0	1	1	2	31	Chile	Chile	-0.45	24600	50.5	0.97	1.02	4	2	NA	NA	NA	Chileno (mestizo)	4	4	4	NA	NA	NA	90	90	70	60	50	80	70	40	100	80	95	80	85	95	75
6385968020	0	0	1	2	1	37	Chile	Chile	-0.45	24600	50.5	0.97	1.02	4	1	1.17	1	2		5	2	4	6	4	5	91	99	98	98	69	97	98	98	98	98	99	99	99	76	86
6385961344	0	0	1	2	2	24	Chile	Chile	-0.45	24600	50.5	0.97	1.02	4	1	1.92	1	11		3	2	4	6	1	5	87	100	100	100	89	100	100	100	100	100	90	100	96	87	84
6385921563	0	0	1	2	1	25	Chile	Chile	-0.45	24600	50.5	0.97	1.02	4	1	5.67	5	8	No	6	NA	2	4	3	4	100	100	100	66	61	100	100	70	100	100	100	100	67	61	100
6385884390	0	0	1	2	1	18	Chile	Chile	-0.45	24600	50.5	0.97	1.02	4	1	2.83	2	10	Mapuche	4	1	3	7	6	3	100	100	100	100	99	100	100	100	95	100	100	100	100	100	90
6385867139	0	0	1	2	1	19	Chile	Chile	-0.45	24600	50.5	0.97	1.02	4	2	NA	NA	NA		4	1	4	NA	NA	NA	51	100	73	92	NA	55	83	NA	100	100	66	20	48	NA	38
6385827440	0	0	1	2	1	42	Chile	Chile	-0.45	24600	50.5	0.97	1.02	4	1	14	14	NA		5	NA	5	5	5	5	100	80	80	100	80	70	100	100	100	100	100	50	50	70	50
6385810150	0	0	1	1	2	24	Chile	Chile	-0.45	24600	50.5	0.97	1.02	4	1	3.17	3	2	Mestizo	4	4	3	5	4	4	NA	NA	NA	NA	NA	NA	NA	NA	NA	NA	NA	NA	NA	NA	NA
6385766479	0	0	1	1	3	22	Chile	Chile	-0.45	24600	50.5	0.97	1.02	4	2	NA	NA	NA	Chileno	5	4	3	5	5	4	100	75	81	100	100	78	100	72	77	80	71	44	70	41	36
6385758643	0	0	1	2	1	18	Chile	Chile	-0.45	24600	50.5	0.97	1.02	4	2	NA	NA	NA		3	1	3	NA	NA	NA	NA	NA	NA	NA	NA	NA	NA	NA	NA	NA	NA	NA	NA	NA	NA
6385757943	0	0	1	2	1	18	Chile	Chile	-0.45	24600	50.5	0.97	1.02	4	2	NA	NA	NA		4	2	5	NA	NA	NA	60	90	70	100	10	65	60	50	100	75	30	62	45	0	32
6385748736	0	0	1	2	1	32	Chile	Chile	-0.45	24600	50.5	0.97	1.02	4	2	NA	NA	NA	latina	6	2	6	5	6	5	100	100	89	100	86	51	48	100	100	100	86	66	67	92	77
6385746340	0	0	1	1	1	20	Chile	Chile	-0.45	24600	50.5	0.97	1.02	4	2	NA	NA	NA	Cauc�sica	5	4	6	NA	NA	NA	100	85	80	71	51	60	60	100	100	95	100	18	100	100	11
6385742970	0	0	1	2	3	23	Chile	Chile	-0.45	24600	50.5	0.97	1.02	4	2	NA	NA	NA		3	2	5	NA	NA	NA	100	90	60	50	NA	100	39	NA	51	49	100	100	53	51	40
6385738402	0	0	1	2	1	33	Chile	Chile	-0.45	24600	50.5	0.97	1.02	4	1	3.25	3	3	Chilena	6	2	5	6	6	6	100	100	80	100	63	100	80	100	100	100	71	52	75	100	100
6385718945	0	0	1	2	1	35	Chile	Chile	-0.45	24600	50.5	0.97	1.02	4	1	10	10	NA		7	1	6	6	7	4	100	100	80	100	60	70	100	40	100	100	25	15	70	100	100
6385713446	0	0	1	2	1	27	Chile	Chile	-0.45	24600	50.5	0.97	1.02	4	1	5.83	5	10	Ninguna conocida	4	3	6	7	7	4	33	60	80	60	20	100	80	100	72	58	82	11	72	16	21
6385699408	0	0	1	1	2	35	Chile	Chile	-0.45	24600	50.5	0.97	1.02	4	1	3.5	3	6	chileno	4	6	6	6	1	2	100	100	100	25	50	51	52	55	100	100	100	100	100	100	NA
6385696093	0	0	1	2	2	24	Chile	Chile	-0.45	24600	50.5	0.97	1.02	4	1	3	3	NA	No	5	1	5	6	4	6	46	66	89	100	56	78	83	35	100	100	76	22	85	25	29
6385644162	0	0	1	2	1	42	Chile	Chile	-0.45	24600	50.5	0.97	1.02	4	1	17.33	17	4	caucasica	6	2	7	6	6	7	100	100	70	80	80	90	100	70	90	100	100	80	90	86	75
6180974400	0	0	1	1	1	51	Chile	Chile	-0.45	24600	50.5	0.97	1.02	4	1	13.33	13	4	Hispana	4	4	4	4	4	5	100	74	88	89	56	49	58	33	100	89	82	100	100	100	91
6172419510	0	0	1	2	1	18	Chile	Chile	-0.45	24600	50.5	0.97	1.02	4	2	NA	NA	NA	Hisp�nica	4	4	5	6	4	1	NA	NA	NA	NA	NA	NA	NA	NA	NA	NA	NA	NA	NA	NA	NA
6155113416	0	0	1	2	1	20	Chile	Chile	-0.45	24600	50.5	0.97	1.02	4	1	2.67	2	8		4	2	4	4	5	4	85	61	49	81	39	65	87	71	26	73	58	71	79	78	30
6147386638	0	0	1	2	1	29	Chile	Chile	-0.45	24600	50.5	0.97	1.02	4	1	3.83	3	10	mestizo	5	NA	6	6	6	6	100	80	61	100	62	88	91	71	100	80	100	90	50	80	50
6133822570	0	0	1	1	2	21	Chile	Chile	-0.45	24600	50.5	0.97	1.02	4	2	NA	NA	NA		4	5	4	6	1	4	85	90	90	90	85	79	90	90	95	98	80	80	85	80	90
6131397081	0	0	1	2	3	18	Chile	Chile	-0.45	24600	50.5	0.97	1.02	4	2	NA	NA	NA	Mapuche	2	2	2	NA	NA	NA	NA	NA	NA	NA	NA	NA	NA	NA	NA	NA	NA	NA	NA	NA	NA
6131310356	0	0	1	2	1	46	Chile	Chile	-0.45	24600	50.5	0.97	1.02	4	1	10	10	NA	Hispana	4	2	4	6	5	6	NA	NA	NA	NA	NA	NA	NA	NA	NA	NA	NA	NA	NA	NA	NA
6130892970	0	0	1	2	1	18	Chile	Chile	-0.45	24600	50.5	0.97	1.02	4	2	NA	NA	NA	Chilena	5	2	3	NA	NA	NA	NA	NA	NA	NA	NA	NA	NA	NA	NA	NA	NA	NA	NA	NA	NA
6128362658	0	0	1	2	1	23	Chile	Chile	-0.45	24600	50.5	0.97	1.02	4	2	NA	NA	NA	Ninguna	4	1	3	4	4	6	NA	NA	NA	NA	NA	NA	NA	NA	NA	NA	NA	NA	NA	NA	NA
6128052735	0	0	1	2	1	18	Chile	Chile	-0.45	24600	50.5	0.97	1.02	4	1	0.75	NA	9		4	1	4	7	6	6	100	100	100	100	87	100	100	100	9	71	6	6	30	32	59
6127400867	0	0	1	2	1	19	Chile	Chile	-0.45	24600	50.5	0.97	1.02	4	1	1.25	1	3	Cauc�sica	5	2	3	5	4	4	80	60	62	78	45	100	95	70	95	78	60	55	NA	30	60
6127373736	0	0	1	2	1	28	Chile	Chile	-0.45	24600	50.5	0.97	1.02	4	1	12.33	12	4	Latina	4	4	4	5	6	3	NA	NA	NA	NA	NA	NA	NA	NA	NA	NA	NA	NA	NA	NA	NA
6127361432	0	0	1	1	2	19	Chile	Chile	-0.45	24600	50.5	0.97	1.02	4	2	NA	NA	NA		5	NA	5	NA	NA	NA	NA	NA	NA	NA	NA	NA	NA	NA	NA	NA	NA	NA	NA	NA	NA
6127353778	0	0	1	2	1	28	Chile	Chile	-0.45	24600	50.5	0.97	1.02	4	1	6.25	6	3	Chilena	3	1	3	4	4	3	NA	NA	NA	NA	NA	NA	NA	NA	NA	NA	NA	NA	NA	NA	NA
6127264214	0	0	1	2	1	19	Chile	Chile	-0.45	24600	50.5	0.97	1.02	4	1	5.17	5	2	Mapuche	4	3	4	4	4	4	74	100	87	92	48	100	100	100	90	83	100	59	86	36	24
6127177864	0	0	1	2	1	29	Chile	Chile	-0.45	24600	50.5	0.97	1.02	4	1	0.42	0	5	Chilena	4	2	4	6	7	6	50	86	50	93	74	44	97	67	100	100	85	79	92	100	100
6127138570	0	0	1	2	1	24	Chile	Chile	-0.45	24600	50.5	0.97	1.02	4	2	NA	NA	NA		4	2	5	4	4	4	80	87	85	83	29	61	83	27	100	94	42	46	66	82	80
6126855473	0	0	1	2	1	18	Chile	Chile	-0.45	24600	50.5	0.97	1.02	4	2	NA	NA	NA		5	2	4	4	5	4	50	65	40	30	60	50	80	60	75	70	30	50	40	66	30
6126603058	0	0	1	2	1	35	Chile	Chile	-0.45	24600	50.5	0.97	1.02	4	1	12	12	NA		4	1	6	4	5	2	51	65	100	100	100	66	86	77	100	100	43	46	99	100	63
6126451029	0	0	1	1	2	19	Chile	Chile	-0.45	24600	50.5	0.97	1.02	4	2	NA	NA	NA	Hispano	4	4	3	NA	NA	NA	100	81	100	100	50	79	76	23	100	100	100	0	81	1	51
6126448829	0	0	1	2	1	18	Chile	Chile	-0.45	24600	50.5	0.97	1.02	4	1	0.75	0	9		2	4	3	4	4	4	50	85	100	100	19	100	90	70	85	55	60	50	90	20	5
6126444413	0	0	1	1	1	19	Chile	Chile	-0.45	24600	50.5	0.97	1.02	4	2	NA	NA	NA		7	4	4	NA	NA	NA	100	100	NA	NA	NA	NA	NA	NA	97	97	97	96	98	97	NA
6126441795	0	0	1	2	2	23	Chile	Chile	-0.45	24600	50.5	0.97	1.02	4	1	1.42	1	5		3	3	4	7	1	6	89	92	100	100	89	100	100	100	100	100	100	100	96	85	79
6126422970	0	0	1	2	1	19	Chile	Chile	-0.45	24600	50.5	0.97	1.02	4	1	3.08	3	1	Mapuche	4	5	4	4	6	4	100	100	80	91	52	73	85	67	87	91	89	71	85	90	56
6126394930	0	0	1	1	3	22	Chile	Chile	-0.45	24600	50.5	0.97	1.02	4	2	NA	NA	NA	Latino	4	4	4	4	5	4	100	100	75	100	80	100	65	80	70	30	73	28	56	52	62
6126390308	0	0	1	2	1	22	Chile	Chile	-0.45	24600	50.5	0.97	1.02	4	2	NA	NA	NA		5	2	6	NA	NA	NA	100	100	76	70	77	91	91	91	100	100	100	26	100	64	69
6126344838	0	0	1	2	1	19	Chile	Chile	-0.45	24600	50.5	0.97	1.02	4	1	2.5	2	6		6	2	5	7	6	7	83	100	100	100	89	85	100	100	100	100	100	58	83	100	0
6126332061	0	0	1	2	1	19	Chile	Chile	-0.45	24600	50.5	0.97	1.02	4	2	NA	NA	NA		5	NA	4	NA	NA	NA	45	65	70	84	NA	50	50	NA	91	91	75	100	85	77	80
6126322000	0	0	1	2	1	18	Chile	Chile	-0.45	24600	50.5	0.97	1.02	4	1	2.33	2	4	Mapuche	2	NA	3	2	5	2	55	100	100	90	100	100	100	100	100	70	100	100	100	100	70
6445479771	0	0	1	2	1	30	Chile	Chile	-0.45	24600	50.5	0.97	1.02	4	2	NA	NA	NA		4	4	2	NA	NA	NA	100	100	90	90	90	100	100	100	80	80	100	100	89	100	100
6387051387	0	0	1	1	2	21	Chile	Chile	-0.45	24600	50.5	0.97	1.02	4	1	0.17	NA	2		3	7	2	6	2	4	90	100	100	100	10	60	50	30	100	100	100	81	100	100	90
6386039274	0	0	1	2	3	28	Chile	Chile	-0.45	24600	50.5	0.97	1.02	4	1	0.67	NA	8	Hispanoamericana	4	4	6	5	2	4	50	92	90	93	87	80	80	80	85	91	90	81	85	91	70
6385866026	0	1	1	2	1	40	Chile	ecuador	NA	NA	NA	NA	NA	NA	2	NA	NA	NA	latina	4	5	5	4	4	5	100	85	98	85	61	74	73	65	100	100	100	52	100	100	0
6414350140	0	1	1	2	1	20	Chile	espa�a	NA	NA	NA	NA	NA	NA	2	NA	NA	NA	blanca	5	1	7	3	4	3	100	100	90	85	80	90	90	70	100	100	100	15	100	80	60
6413718055	0	1	1	2	1	26	Chile	Espa�a	NA	NA	NA	NA	NA	NA	2	NA	NA	NA	Blanca	4	4	4	5	5	6	94	99	100	68	100	95	100	100	94	95	94	62	98	98	63
6413714193	0	1	1	2	1	26	Chile	Espa�a	NA	NA	NA	NA	NA	NA	2	NA	NA	NA	Blanca	4	4	4	5	5	6	NA	NA	NA	NA	NA	NA	NA	NA	NA	NA	NA	NA	NA	NA	NA
6390377485	0	1	1	2	1	49	Chile	Espa�a	NA	NA	NA	NA	NA	NA	1	15	15	NA	latina	6	NA	5	5	6	4	90	70	70	70	50	20	20	60	100	100	90	60	50	80	80
6411182075	0	1	1	2	1	44	Chile	Estados Unidos	NA	NA	NA	NA	NA	NA	2	NA	NA	NA	cauc�sica	5	1	4	NA	NA	NA	100	100	100	100	71	86	77	55	100	100	100	96	95	100	80
6385775612	0	1	1	2	1	44	Chile	Panam�	NA	NA	NA	NA	NA	NA	1	18.75	18	9	Latina	6	4	6	6	7	4	100	85	70	70	50	50	75	20	100	80	90	100	100	90	90
6411193411	0	1	1	2	1	28	Chile	Peru	NA	NA	NA	NA	NA	NA	1	5.5	5	6	Ninguna	4	2	4	5	6	5	50	100	76	80	72	94	88	100	88	100	84	65	93	99	90
6418898171	0	1	1	2	1	53	Chile	Per�	NA	NA	NA	NA	NA	NA	1	0.25	NA	3		6	1	3	7	7	7	100	80	90	90	99	50	70	100	100	100	100	70	90	100	100
6390619770	0	1	1	2	1	20	Chile	Santiago	NA	NA	NA	NA	NA	NA	2	NA	NA	NA		4	NA	3	NA	NA	NA	NA	NA	NA	NA	NA	NA	NA	NA	NA	NA	NA	NA	NA	NA	NA
6180253643	0	1	1	2	1	56	Chile	USA	NA	NA	NA	NA	NA	NA	1	16.42	16	5	blanco	5	5	3	5	5	3	NA	NA	NA	NA	NA	NA	NA	NA	NA	NA	NA	NA	NA	NA	NA
6429646180	0	0	1	2	1	40	Chile	Chile	-0.45	24600	50.5	0.97	1.02	4	1	22	22	NA		4	NA	4	3	4	4	NA	NA	NA	NA	NA	NA	NA	NA	NA	NA	NA	NA	NA	NA	NA
6385826001	0	0	1	1	2	30	Chile	Chile	-0.45	24600	50.5	0.97	1.02	4	1	4.17	4	2		4	4	4	6	NA	4	100	100	100	100	80	100	90	70	100	70	80	70	60	50	80
6445114568	0	0	1	2	2	22	Chile	Chile	-0.45	24600	50.5	0.97	1.02	4	2	NA	NA	NA		4	5	3	4	6	4	100	70	100	100	100	100	100	100	29	64	0	53	100	100	100
6405113176	0	0	1	2	1	60	Chile	Chile	-0.45	24600	50.5	0.97	1.02	4	2	3	3	NA		5	1	5	4	6	6	100	100	100	100	100	100	100	100	100	100	100	100	100	100	100
6385745257	0	0	1	2	1	30	Chile	Chile	-0.45	24600	50.5	0.97	1.02	4	1	9.42	9	5		6	1	7	4	4	6	100	100	50	90	70	60	60	50	100	100	100	80	80	100	80
6089123282	0	1	1	2	3	25	China	UK	NA	NA	NA	NA	NA	NA	1	1.92	1	11	White	6	2	5	6	3	6	100	100	85	90	70	90	100	50	80	90	50	100	90	95	30
6128749755	0	1	1	2	1	25	China	Chile	NA	NA	NA	NA	NA	NA	1	0.42	0	5	Latinoamericana	5	4	6	6	4	5	100	100	100	61	100	100	67	92	91	100	100	39	75	20	NA
6196011090	0	1	1	1	2	28	China	France	NA	NA	NA	NA	NA	NA	1	9.17	9	2	Fran�ais	4	6	6	5	5	6	56	34	99	42	39	78	85	64	96	38	54	29	77	20	73
6190621784	0	1	1	1	2	28	Chine	France	NA	NA	NA	NA	NA	NA	2	NA	NA	NA	Fran�aise	5	3	6	NA	NA	NA	75	75	75	75	NA	NA	NA	NA	80	80	80	80	80	80	80
6194622341	0	1	1	2	1	28	Chine	France	NA	NA	NA	NA	NA	NA	1	9.17	9	2	fran�aise	4	6	4	5	3	5	80	80	54	80	60	30	20	50	50	90	65	80	66	91	50
6102909414	0	1	1	2	1	28	Colombia	Brazil	NA	NA	NA	NA	NA	NA	1	4.33	4	4	Blanca	7	1	4	6	7	4	NA	NA	NA	NA	NA	NA	NA	NA	NA	NA	NA	NA	NA	NA	NA
6118093634	0	1	1	1	2	33	Colombia	Chile	NA	NA	NA	NA	NA	NA	1	2.25	2	3	Latino	6	6	7	6	1	6	83	83	76	92	50	100	100	36	100	85	52	71	82	100	20
6102839806	0	0	1	2	2	21	Colombia	Colombia	0.27	14500	53.5	0.98	1.01	4	2	NA	NA	NA		5	1	5	5	1	4	100	100	100	100	100	100	100	100	100	100	70	100	100	100	100
6243289129	0	0	1	1	2	25	Colombia	Colombia	0.27	14500	53.5	0.98	1.01	4	1	5	5	0		4	4	5	6	4	5	80	94	61	90	67	83	83	80	100	93	99	80	99	100	82
6229751778	0	0	1	2	1	23	Colombia	Colombia	0.27	14500	53.5	0.98	1.01	4	NA	0.67	0	8	Cat�lica	5	1	5	4	4	3	100	100	80	100	91	100	100	100	100	100	40	43	87	100	60
6161088650	0	0	1	1	2	40	Colombia	Colombia	0.27	14500	53.5	0.98	1.01	4	2	NA	NA	NA	Hispano Latino	1	4	3	NA	NA	NA	30	70	60	81	75	85	80	80	81	77	89	84	90	90	85
6134466817	0	0	1	2	1	19	Colombia	Colombia	0.27	14500	53.5	0.98	1.01	4	1	0.83	0	10		4	2	3	5	5	4	78	95	76	100	97	64	73	99	94	93	97	95	94	100	100
6131925133	0	0	1	2	1	30	Colombia	Colombia	0.27	14500	53.5	0.98	1.01	4	1	13	13	NA		4	2	5	6	5	6	100	100	70	50	40	30	30	30	100	99	100	100	80	70	70
6126657386	0	0	1	1	2	35	Colombia	Colombia	0.27	14500	53.5	0.98	1.01	4	1	0.42	0	5	Latino	5	4	4	3	1	4	98	100	100	100	100	100	100	100	100	100	100	NA	51	100	50
6125900570	0	0	1	1	2	19	Colombia	Colombia	0.27	14500	53.5	0.98	1.01	4	1	2.67	2	8	Blanco	5	4	7	6	4	3	80	60	80	80	60	85	100	50	100	90	90	50	80	80	90
6125410845	0	0	1	1	2	32	Colombia	Colombia	0.27	14500	53.5	0.98	1.01	4	1	11	11	NA	BLANCO	6	6	5	6	1	7	NA	NA	NA	NA	NA	NA	NA	NA	NA	NA	NA	NA	NA	NA	NA
6123458020	0	0	1	1	2	23	Colombia	Colombia	0.27	14500	53.5	0.98	1.01	4	1	0.67	NA	8		6	4	6	6	1	6	100	100	100	100	100	100	100	100	100	100	100	100	100	100	0
6123215512	0	0	1	1	2	26	Colombia	Colombia	0.27	14500	53.5	0.98	1.01	4	1	6.25	6	3	Blanco	4	7	5	4	NA	4	100	80	70	70	100	100	100	100	100	100	90	60	100	100	10
6123166250	0	0	1	1	2	53	Colombia	Colombia	0.27	14500	53.5	0.98	1.01	4	1	20.75	20	9	aria	6	6	4	6	1	6	100	100	100	100	50	100	79	55	100	54	100	78	99	72	100
6123022820	0	0	1	2	1	21	Colombia	Colombia	0.27	14500	53.5	0.98	1.01	4	2	NA	NA	NA	Guajira	4	NA	4	NA	NA	NA	76	76	63	42	91	86	70	65	100	93	98	50	71	91	97
6122963124	0	0	1	1	2	21	Colombia	Colombia	0.27	14500	53.5	0.98	1.01	4	1	2.17	2	2		5	4	5	5	2	3	89	100	94	94	73	90	88	91	100	66	100	86	93	93	30
6122706529	0	0	1	1	1	26	Colombia	Colombia	0.27	14500	53.5	0.98	1.01	4	1	NA	NA	NA	mestizo	5	4	4	NA	NA	NA	100	100	100	100	100	100	100	100	100	100	100	100	100	100	100
6122218047	0	0	1	1	1	41	Colombia	Colombia	0.27	14500	53.5	0.98	1.01	4	1	6	6	0	Latino	6	4	5	6	6	5	95	95	94	95	71	100	100	100	100	100	100	74	100	100	100
6121620977	0	0	1	1	2	25	Colombia	Colombia	0.27	14500	53.5	0.98	1.01	4	2	NA	NA	NA		3	4	4	NA	NA	NA	100	100	100	80	85	100	100	91	100	93	100	100	92	91	100
6120614335	0	0	1	1	2	32	Colombia	Colombia	0.27	14500	53.5	0.98	1.01	4	1	0.33	NA	4		4	5	5	7	4	4	90	91	80	93	87	71	81	75	100	100	50	50	90	81	20
6120551565	0	0	1	2	1	25	Colombia	Colombia	0.27	14500	53.5	0.98	1.01	4	1	0.83	NA	10	Latina	6	2	4	6	4	4	100	100	89	90	83	99	99	86	99	83	83	25	0	1	91
6119593728	0	0	1	2	1	23	Colombia	Colombia	0.27	14500	53.5	0.98	1.01	4	2	NA	NA	NA		4	1	4	4	4	4	80	100	100	100	80	100	100	100	75	75	90	50	10	10	90
6119499116	0	0	1	1	2	50	Colombia	Colombia	0.27	14500	53.5	0.98	1.01	4	1	25.83	25	10	blanco	5	5	4	4	5	2	NA	NA	NA	NA	NA	NA	NA	NA	NA	NA	NA	NA	NA	NA	NA
6119429188	0	0	1	1	2	39	Colombia	Colombia	0.27	14500	53.5	0.98	1.01	4	1	20	20	NA	Mestizo	6	6	6	7	1	6	40	70	70	90	70	60	50	60	100	90	90	50	80	60	30
6119403727	0	0	1	1	2	24	Colombia	Colombia	0.27	14500	53.5	0.98	1.01	4	1	2	2	NA		6	6	5	5	NA	3	100	80	80	100	90	75	85	80	100	100	80	80	90	80	100
6119234216	0	0	1	1	1	48	Colombia	Colombia	0.27	14500	53.5	0.98	1.01	4	1	28.08	28	1	mestizo	4	5	7	6	1	3	75	93	100	100	83	99	78	66	100	100	100	54	96	90	72
6119187444	0	0	1	2	1	19	Colombia	Colombia	0.27	14500	53.5	0.98	1.01	4	2	NA	NA	NA		4	2	3	NA	NA	NA	NA	NA	NA	NA	NA	NA	NA	NA	NA	NA	NA	NA	NA	NA	NA
6118970050	0	0	1	2	1	23	Colombia	Colombia	0.27	14500	53.5	0.98	1.01	4	2	NA	NA	NA	Colombiana	4	4	4	5	6	3	NA	NA	NA	NA	NA	NA	NA	NA	NA	NA	NA	NA	NA	NA	NA
6118765662	0	0	1	1	2	36	Colombia	Colombia	0.27	14500	53.5	0.98	1.01	4	1	7	7	NA	colombiano	6	5	6	4	1	6	89	11	40	59	77	38	34	35	100	100	100	99	95	96	98
6118282842	0	0	1	1	2	22	Colombia	Colombia	0.27	14500	53.5	0.98	1.01	4	1	2.42	2	5		5	3	6	7	5	6	100	100	80	30	70	86	62	60	82	82	90	88	90	83	56
6118261469	0	0	1	1	2	18	Colombia	Colombia	0.27	14500	53.5	0.98	1.01	4	2	NA	NA	NA	Mestizo	1	3	3	NA	NA	NA	NA	NA	NA	NA	NA	NA	NA	NA	NA	NA	NA	NA	NA	NA	NA
6118257998	0	0	1	1	2	18	Colombia	Colombia	0.27	14500	53.5	0.98	1.01	4	2	NA	NA	NA	Mestizo	1	3	3	NA	NA	NA	NA	NA	NA	NA	NA	NA	NA	NA	NA	NA	NA	NA	NA	NA	NA
6118245507	0	0	1	1	2	19	Colombia	Colombia	0.27	14500	53.5	0.98	1.01	4	2	NA	NA	NA		4	6	6	6	1	6	100	100	50	100	30	100	100	60	100	100	70	55	50	50	NA
6118242054	0	0	1	1	2	23	Colombia	Colombia	0.27	14500	53.5	0.98	1.01	4	1	1.42	1	5	catolico	5	4	5	6	4	6	73	49	98	84	96	83	68	98	94	95	16	17	97	97	5
6118184309	0	0	1	1	2	48	Colombia	Colombia	0.27	14500	53.5	0.98	1.01	4	2	NA	NA	NA	Mestiza	6	6	6	NA	NA	NA	100	85	85	84	83	61	55	31	100	100	100	79	87	85	71
6118160099	0	0	1	1	2	52	Colombia	Colombia	0.27	14500	53.5	0.98	1.01	4	1	2	2	NA	Mestizo	6	4	3	6	1	4	100	100	100	10	80	NA	0	100	100	80	40	70	97	100	80
6118139519	0	0	1	2	1	23	Colombia	Colombia	0.27	14500	53.5	0.98	1.01	4	2	NA	NA	NA		4	3	4	3	4	3	55	74	73	81	65	83	41	48	100	81	78	49	82	83	88
6118027491	0	0	1	2	1	27	Colombia	Colombia	0.27	14500	53.5	0.98	1.01	4	1	10	10	0	Ninguna	3	NA	4	4	3	5	NA	NA	NA	NA	NA	NA	NA	NA	NA	NA	NA	NA	NA	NA	NA
6118018787	0	0	1	2	1	20	Colombia	Colombia	0.27	14500	53.5	0.98	1.01	4	2	NA	NA	NA		4	1	3	NA	NA	NA	NA	NA	NA	NA	NA	NA	NA	NA	NA	NA	NA	NA	NA	NA	NA
6118011978	0	0	1	1	2	19	Colombia	Colombia	0.27	14500	53.5	0.98	1.01	4	2	NA	NA	NA		4	4	3	NA	NA	NA	55	20	60	89	12	50	95	53	90	90	52	50	40	61	51
6117999761	0	0	1	2	1	30	Colombia	Colombia	0.27	14500	53.5	0.98	1.01	4	1	7.5	7	6	Blanca	5	2	6	6	4	6	100	80	100	100	81	100	100	100	100	100	0	61	100	76	100
6117983072	0	0	1	2	1	20	Colombia	Colombia	0.27	14500	53.5	0.98	1.01	4	1	4	4	NA		4	1	4	5	6	4	76	90	90	85	72	100	100	100	100	92	71	65	80	65	50
6117967965	0	0	1	1	2	23	Colombia	Colombia	0.27	14500	53.5	0.98	1.01	4	1	4.58	4	7	NO	6	6	7	7	1	6	100	100	100	100	80	90	90	100	100	100	100	99	100	100	50
6117954830	0	0	1	1	2	22	Colombia	Colombia	0.27	14500	53.5	0.98	1.01	4	1	0.33	0	4	Ninguna	5	4	3	7	1	6	80	85	91	60	50	90	70	40	90	80	100	95	80	92	80
6117921080	0	0	1	1	2	23	Colombia	Colombia	0.27	14500	53.5	0.98	1.01	4	2	NA	NA	NA		6	7	3	NA	NA	NA	73	100	75	100	78	52	60	NA	NA	NA	NA	NA	NA	NA	NA
6117913480	0	0	1	1	2	24	Colombia	Colombia	0.27	14500	53.5	0.98	1.01	4	1	1	1	NA	Latino	5	4	4	6	4	4	90	100	91	84	57	82	66	31	70	41	81	74	35	58	52
6117908955	0	0	1	1	2	18	Colombia	Colombia	0.27	14500	53.5	0.98	1.01	4	2	NA	NA	NA		6	4	6	7	2	6	NA	NA	NA	NA	NA	NA	NA	NA	NA	NA	NA	NA	NA	NA	NA
6117907368	0	0	1	2	1	24	Colombia	Colombia	0.27	14500	53.5	0.98	1.01	4	1	5	5	NA	Ninguna en especifica, Colombiana blanca	4	3	4	2	4	1	90	80	80	90	90	80	80	80	100	100	80	99	91	100	80
6117896609	0	0	1	1	2	27	Colombia	Colombia	0.27	14500	53.5	0.98	1.01	4	1	0.67	NA	8	No	7	7	5	6	4	5	NA	NA	NA	NA	NA	NA	NA	NA	NA	NA	NA	NA	NA	NA	NA
6117891777	0	0	1	2	1	30	Colombia	Colombia	0.27	14500	53.5	0.98	1.01	4	1	4.33	4	4	NA	6	1	3	6	4	4	100	70	60	45	36	50	50	24	100	100	100	100	100	80	91
6117891197	0	0	1	1	2	20	Colombia	Colombia	0.27	14500	53.5	0.98	1.01	4	1	6.33	6	4	10	6	6	6	7	1	6	100	100	81	71	85	100	70	100	100	100	100	51	71	91	100
6117876563	0	0	1	1	2	31	Colombia	Colombia	0.27	14500	53.5	0.98	1.01	4	2	NA	NA	NA		2	4	2	2	NA	3	83	86	88	55	98	75	87	100	100	57	100	73	71	100	100
6117876195	0	0	1	2	1	26	Colombia	Colombia	0.27	14500	53.5	0.98	1.01	4	2	NA	NA	NA	Caucacica	1	2	2	NA	NA	NA	NA	NA	NA	NA	NA	NA	NA	NA	NA	NA	NA	NA	NA	NA	NA
6117874075	0	0	1	2	1	39	Colombia	Colombia	0.27	14500	53.5	0.98	1.01	4	1	7	7	NA	Colombia	5	1	4	4	4	4	100	100	90	100	60	90	100	70	100	100	100	70	90	70	100
6117872399	0	0	1	2	1	55	Colombia	Colombia	0.27	14500	53.5	0.98	1.01	4	1	7	7	NA	Blanco	3	1	4	3	4	4	79	87	91	98	70	84	85	79	80	90	92	64	77	92	76
6117868956	0	0	1	1	2	34	Colombia	Colombia	0.27	14500	53.5	0.98	1.01	4	1	0.5	0	6	Mestizo	4	4	3	6	5	3	100	100	95	95	85	100	100	85	95	90	90	90	85	100	50
6117863967	0	0	1	1	2	20	Colombia	Colombia	0.27	14500	53.5	0.98	1.01	4	1	0.08	0	1	Latino	6	7	6	7	2	7	60	80	100	95	100	90	90	100	50	80	90	75	60	95	90
6117857187	0	0	1	1	3	24	Colombia	Colombia	0.27	14500	53.5	0.98	1.01	4	1	0.58	NA	7		4	4	4	5	3	4	100	100	82	82	100	51	65	100	100	100	100	99	99	62	100
6117855352	0	0	1	1	2	23	Colombia	Colombia	0.27	14500	53.5	0.98	1.01	4	1	0.08	0	1	Blanco	4	4	3	6	2	6	86	93	85	83	69	74	53	41	91	91	82	83	85	87	60
6115653733	0	0	1	2	1	30	Colombia	Colombia	0.27	14500	53.5	0.98	1.01	4	2	NA	NA	NA		4	NA	3	NA	NA	NA	100	100	90	90	40	99	99	60	90	100	100	40	50	80	80
6114759047	0	0	1	2	1	47	Colombia	Colombia	0.27	14500	53.5	0.98	1.01	4	2	NA	NA	NA	MESTIZA	4	1	3	NA	NA	NA	90	90	80	90	50	80	70	80	100	90	70	20	80	60	70
6110335829	0	0	1	2	1	26	Colombia	Colombia	0.27	14500	53.5	0.98	1.01	4	2	NA	NA	NA		4	1	5	5	5	6	90	80	70	80	60	90	60	60	100	85	50	100	95	100	75
6109738734	0	0	1	2	1	23	Colombia	Colombia	0.27	14500	53.5	0.98	1.01	4	2	NA	NA	NA	No se, latina	6	4	6	4	5	4	85	100	95	49	85	90	99	88	95	96	80	47	71	93	69
6108927133	0	0	1	2	1	20	Colombia	Colombia	0.27	14500	53.5	0.98	1.01	4	1	1.75	1	9		5	2	6	5	6	6	NA	NA	NA	NA	NA	NA	NA	NA	NA	NA	NA	NA	NA	NA	NA
6107941354	0	0	1	2	2	20	Colombia	Colombia	0.27	14500	53.5	0.98	1.01	4	1	1.08	1	1	Mestiza	4	2	3	4	6	4	100	100	100	85	100	81	100	100	80	80	90	100	100	46	85
6107581492	0	0	1	2	1	24	Colombia	Colombia	0.27	14500	53.5	0.98	1.01	4	2	NA	NA	NA	Mestizo	3	4	2	NA	NA	NA	30	30	70	70	80	30	30	20	90	15	40	50	50	60	100
6106371365	0	0	1	2	1	21	Colombia	Colombia	0.27	14500	53.5	0.98	1.01	4	1	1.92	1	11		4	3	3	4	6	2	36	60	85	85	60	100	90	85	100	100	100	70	90	85	9
6106120635	0	0	1	2	1	26	Colombia	Colombia	0.27	14500	53.5	0.98	1.01	4	2	NA	NA	NA	Hispana	5	1	4	4	5	4	90	88	90	73	70	95	90	90	100	90	100	100	100	90	90
6106115731	0	0	1	2	1	22	Colombia	Colombia	0.27	14500	53.5	0.98	1.01	4	1	1.25	1	3	cauc�sica	6	4	3	4	5	4	100	100	100	100	100	85	70	85	90	100	20	50	65	80	90
6106053854	0	0	1	2	1	27	Colombia	Colombia	0.27	14500	53.5	0.98	1.01	4	1	0.67	NA	8	latina	5	4	4	4	4	7	96	100	80	80	85	52	55	57	100	100	100	100	83	97	100
6105753537	0	0	1	2	1	20	Colombia	Colombia	0.27	14500	53.5	0.98	1.01	4	2	NA	NA	NA	Ninguno	4	3	6	NA	NA	NA	65	35	80	90	86	75	80	90	80	100	80	30	76	80	60
6105722765	0	0	1	1	2	56	Colombia	Colombia	0.27	14500	53.5	0.98	1.01	4	1	1.5	1	6	latina	4	4	4	7	1	6	73	78	86	89	86	83	87	98	80	86	75	69	97	100	97
6105693377	0	0	1	2	3	24	Colombia	Colombia	0.27	14500	53.5	0.98	1.01	4	1	1.83	1	10	Mestizo	4	5	6	4	5	5	38	91	72	71	70	69	62	43	96	91	91	74	92	99	50
6105378225	0	0	1	2	1	19	Colombia	Colombia	0.27	14500	53.5	0.98	1.01	4	2	NA	NA	NA		3	3	5	3	5	3	37	100	50	61	0	100	68	78	100	73	71	48	100	42	45
6104813516	0	0	1	2	1	33	Colombia	Colombia	0.27	14500	53.5	0.98	1.01	4	1	19	19	NA	Catolica	4	1	6	3	4	4	89	85	94	92	74	81	80	85	87	92	86	61	87	81	96
6104812930	0	0	1	1	2	19	Colombia	Colombia	0.27	14500	53.5	0.98	1.01	4	1	0.83	NA	10		4	5	3	6	2	6	50	70	85	97	50	65	65	70	65	63	75	70	70	80	60
6104802187	0	0	1	2	2	19	Colombia	Colombia	0.27	14500	53.5	0.98	1.01	4	2	NA	NA	NA		4	2	5	NA	NA	NA	41	60	50	79	60	100	90	99	79	83	83	47	44	48	41
6104799127	0	0	1	2	1	26	Colombia	Colombia	0.27	14500	53.5	0.98	1.01	4	2	NA	NA	NA		4	4	6	NA	NA	NA	65	97	79	79	80	71	75	75	92	88	99	93	98	90	86
6104796135	0	0	1	1	2	21	Colombia	Colombia	0.27	14500	53.5	0.98	1.01	4	2	NA	NA	NA		4	6	2	NA	NA	NA	54	100	69	100	52	100	100	100	100	78	100	37	28	22	50
6104730162	0	0	1	2	1	42	Colombia	Colombia	0.27	14500	53.5	0.98	1.01	4	1	16	16	NA	Ninguna	4	4	4	6	4	6	NA	NA	NA	NA	NA	NA	NA	NA	NA	NA	NA	NA	NA	NA	NA
6104720583	0	0	1	2	1	35	Colombia	Colombia	0.27	14500	53.5	0.98	1.01	4	1	13.25	13	3		6	1	4	4	7	4	NA	NA	NA	NA	NA	NA	NA	NA	NA	NA	NA	NA	NA	NA	NA
6104705838	0	0	1	2	1	19	Colombia	Colombia	0.27	14500	53.5	0.98	1.01	4	2	NA	NA	NA	colombiana	2	NA	4	NA	NA	NA	NA	NA	NA	NA	NA	NA	NA	NA	NA	NA	NA	NA	NA	NA	NA
6104660900	0	0	1	1	2	20	Colombia	Colombia	0.27	14500	53.5	0.98	1.01	4	2	NA	NA	NA	Mestizo	5	6	6	NA	NA	NA	60	75	56	70	75	85	90	90	85	66	58	80	90	78	70
6104530075	0	0	1	2	1	19	Colombia	Colombia	0.27	14500	53.5	0.98	1.01	4	1	2.25	2	3	Amerindio	5	1	4	5	6	3	90	55	72	76	99	72	66	91	99	85	85	89	75	75	90
6104514229	0	0	1	2	1	22	Colombia	Colombia	0.27	14500	53.5	0.98	1.01	4	2	NA	NA	NA	Blanca	6	1	4	4	4	4	NA	NA	NA	NA	NA	NA	NA	NA	NA	NA	NA	NA	NA	NA	NA
6104463119	0	0	1	2	1	46	Colombia	Colombia	0.27	14500	53.5	0.98	1.01	4	1	NA	NA	NA		4	NA	6	4	4	6	85	75	85	95	85	85	85	90	100	95	95	80	90	90	70
6104433422	0	0	1	2	1	21	Colombia	Colombia	0.27	14500	53.5	0.98	1.01	4	2	NA	NA	NA	Blanca	6	1	4	7	6	7	NA	NA	NA	NA	NA	NA	NA	NA	NA	NA	NA	NA	NA	NA	NA
6104399131	0	0	1	2	3	18	Colombia	Colombia	0.27	14500	53.5	0.98	1.01	4	1	0.25	NA	3		3	5	4	4	6	4	40	73	50	30	73	60	54	79	90	77	66	40	39	50	65
6104324348	0	0	1	2	1	25	Colombia	Colombia	0.27	14500	53.5	0.98	1.01	4	1	4.08	2	25	No	1	2	1	2	1	1	NA	NA	NA	NA	NA	NA	NA	NA	NA	NA	NA	NA	NA	NA	NA
6104252490	0	0	1	2	1	20	Colombia	Colombia	0.27	14500	53.5	0.98	1.01	4	1	1.25	NA	15	Mestiza	4	1	4	4	5	3	100	90	90	90	100	100	70	100	100	100	50	60	60	60	50
6104194879	0	0	1	2	1	29	Colombia	Colombia	0.27	14500	53.5	0.98	1.01	4	1	2.5	2	6		4	2	4	4	6	4	90	90	93	96	90	100	90	99	100	100	74	42	89	100	63
6104125703	0	0	1	2	1	20	Colombia	Colombia	0.27	14500	53.5	0.98	1.01	4	2	NA	NA	NA	Mestizo	6	1	3	NA	NA	NA	NA	NA	NA	NA	NA	NA	NA	NA	NA	NA	NA	NA	NA	NA	NA
6103933594	0	0	1	1	2	30	Colombia	Colombia	0.27	14500	53.5	0.98	1.01	4	1	1.42	1	5		4	4	4	4	3	3	98	99	86	94	70	92	89	87	86	87	88	87	86	87	85
6103910598	0	0	1	2	1	28	Colombia	Colombia	0.27	14500	53.5	0.98	1.01	4	1	1.58	1	7		5	1	4	2	4	3	100	100	82	100	56	100	100	100	100	78	44	100	100	94	62
6103863514	0	0	1	2	1	34	Colombia	Colombia	0.27	14500	53.5	0.98	1.01	4	1	7.83	7	10	Mestizo	4	2	6	4	4	3	100	100	80	100	70	80	100	90	100	100	90	60	70	80	70
6103844247	0	0	1	1	2	21	Colombia	Colombia	0.27	14500	53.5	0.98	1.01	4	2	0.5	NA	6	Cauc�sico	5	7	6	6	1	6	100	100	100	100	100	100	80	100	100	100	100	50	80	50	50
6103773477	0	0	1	2	1	31	Colombia	Colombia	0.27	14500	53.5	0.98	1.01	4	1	3	3	NA	Ninguna	4	4	5	4	4	3	NA	NA	NA	NA	NA	NA	NA	NA	NA	NA	NA	NA	NA	NA	NA
6103627753	0	0	1	1	2	21	Colombia	Colombia	0.27	14500	53.5	0.98	1.01	4	2	NA	NA	NA		4	6	7	NA	NA	NA	NA	NA	NA	NA	NA	NA	NA	NA	NA	NA	NA	NA	NA	NA	NA
6103599005	0	0	1	2	1	20	Colombia	Colombia	0.27	14500	53.5	0.98	1.01	4	1	2.08	2	1		5	6	4	5	6	4	NA	NA	NA	NA	NA	NA	NA	NA	NA	NA	NA	NA	NA	NA	NA
6103593369	0	0	1	2	NA	20	Colombia	Colombia	0.27	14500	53.5	0.98	1.01	4	1	3.17	3	2		4	1	6	6	7	4	NA	NA	NA	NA	NA	NA	NA	NA	NA	NA	NA	NA	NA	NA	NA
6103583609	0	0	1	2	1	21	Colombia	Colombia	0.27	14500	53.5	0.98	1.01	4	2	NA	NA	NA		5	3	4	4	5	4	NA	NA	NA	NA	NA	NA	NA	NA	NA	NA	NA	NA	NA	NA	NA
6103581659	0	0	1	2	1	18	Colombia	Colombia	0.27	14500	53.5	0.98	1.01	4	2	0.75	NA	9		4	4	3	NA	NA	NA	65	80	75	60	51	80	80	75	100	90	75	70	70	80	90
6103576707	0	0	1	1	1	20	Colombia	Colombia	0.27	14500	53.5	0.98	1.01	4	1	3.17	3	2		5	4	4	2	3	5	80	35	80	70	83	57	53	75	100	100	80	90	20	85	50
6103560904	0	0	1	2	1	18	Colombia	Colombia	0.27	14500	53.5	0.98	1.01	4	2	NA	NA	NA		4	NA	5	6	6	3	88	43	44	70	83	30	42	67	100	100	NA	NA	85	75	90
6103554130	0	0	1	2	1	36	Colombia	Colombia	0.27	14500	53.5	0.98	1.01	4	2	NA	NA	NA		4	NA	6	NA	NA	NA	74	86	76	35	9	77	76	32	100	93	91	82	93	87	74
6103553545	0	0	1	2	1	19	Colombia	Colombia	0.27	14500	53.5	0.98	1.01	4	2	NA	NA	NA		4	2	2	NA	NA	NA	80	100	95	95	90	100	100	95	100	100	100	100	100	100	100
6103552317	0	0	1	2	1	19	Colombia	Colombia	0.27	14500	53.5	0.98	1.01	4	2	NA	NA	NA		4	3	3	NA	NA	NA	NA	NA	NA	NA	NA	NA	NA	NA	NA	NA	NA	NA	NA	NA	NA
6103549329	0	0	1	1	2	18	Colombia	Colombia	0.27	14500	53.5	0.98	1.01	4	2	NA	NA	NA		4	7	7	NA	NA	7	68	85	94	71	84	90	58	79	70	75	75	79	82	42	61
6103545096	0	0	1	2	1	23	Colombia	Colombia	0.27	14500	53.5	0.98	1.01	4	1	7.83	7	10		6	1	4	4	7	4	61	66	72	72	80	61	63	83	55	70	69	72	76	77	69
6103534810	0	0	1	2	1	19	Colombia	Colombia	0.27	14500	53.5	0.98	1.01	4	1	1.25	1	3	No	5	5	5	7	6	5	59	82	100	87	66	100	100	70	100	100	81	81	81	77	51
6103507286	0	0	1	1	NA	40	Colombia	Colombia	0.27	14500	53.5	0.98	1.01	4	2	NA	NA	NA	Cauc�sico	5	4	6	4	4	6	85	100	90	70	70	100	90	60	100	100	100	85	80	90	85
6103498703	0	0	1	2	1	24	Colombia	Colombia	0.27	14500	53.5	0.98	1.01	4	2	NA	NA	NA		4	NA	4	NA	NA	NA	51	76	79	82	63	51	54	55	97	98	65	75	96	96	50
6103489527	0	0	1	2	1	25	Colombia	Colombia	0.27	14500	53.5	0.98	1.01	4	2	NA	NA	NA		4	2	4	NA	NA	NA	100	100	80	75	70	82	83	82	100	100	20	50	90	85	100
6103478490	0	0	1	1	2	42	Colombia	Colombia	0.27	14500	53.5	0.98	1.01	4	1	20	20	NA	hispanic-latin	2	4	7	5	1	5	98	100	80	NA	70	78	65	48	80	83	88	74	72	79	55
6103464884	0	0	1	1	2	19	Colombia	Colombia	0.27	14500	53.5	0.98	1.01	4	2	NA	NA	NA		1	3	4	NA	NA	NA	66	50	80	80	25	81	60	50	50	50	82	54	70	80	30
6103427533	0	0	1	2	1	19	Colombia	Colombia	0.27	14500	53.5	0.98	1.01	4	2	NA	NA	NA		6	3	6	NA	NA	NA	80	90	84	60	89	80	66	82	100	100	86	100	76	83	100
6103426467	0	0	1	2	1	20	Colombia	Colombia	0.27	14500	53.5	0.98	1.01	4	1	0.83	NA	10		4	5	5	4	5	2	63	88	94	96	87	96	98	86	95	95	96	66	97	100	97
6103422113	0	0	1	2	1	20	Colombia	Colombia	0.27	14500	53.5	0.98	1.01	4	2	NA	NA	NA		5	1	4	5	5	4	NA	NA	NA	NA	NA	NA	NA	NA	NA	NA	NA	NA	NA	NA	NA
6103422012	0	0	1	1	2	21	Colombia	Colombia	0.27	14500	53.5	0.98	1.01	4	1	3.17	3	2	Hispana	4	4	5	6	NA	5	100	100	100	100	50	85	100	29	100	100	80	50	72	86	67
6103413527	0	0	1	2	1	24	Colombia	Colombia	0.27	14500	53.5	0.98	1.01	4	2	NA	NA	NA		5	3	4	NA	NA	NA	100	100	100	100	100	100	99	100	100	100	100	100	88	100	78
6103407659	0	0	1	2	1	18	Colombia	Colombia	0.27	14500	53.5	0.98	1.01	4	1	0.75	NA	9		5	4	6	5	5	4	60	61	55	88	61	83	86	68	100	66	57	NA	NA	32	NA
6103344721	0	0	1	2	1	24	Colombia	Colombia	0.27	14500	53.5	0.98	1.01	4	2	NA	NA	NA		5	1	4	NA	NA	NA	100	90	80	73	73	80	77	85	100	90	91	88	100	96	84
6103338036	0	0	1	1	2	26	Colombia	Colombia	0.27	14500	53.5	0.98	1.01	4	1	0.42	0	5		6	6	6	6	1	5	100	95	100	92	90	100	100	75	100	71	73	39	62	88	85
6103298284	0	0	1	2	1	20	Colombia	Colombia	0.27	14500	53.5	0.98	1.01	4	1	1	1	NA		5	6	2	5	6	5	35	64	100	100	76	100	100	100	100	69	71	50	79	50	75
6103269306	0	0	1	2	2	20	Colombia	Colombia	0.27	14500	53.5	0.98	1.01	4	1	0.58	NA	7	O	4	1	6	5	1	4	40	100	100	100	72	90	100	80	100	100	82	53	100	90	86
6103268415	0	0	1	2	1	20	Colombia	Colombia	0.27	14500	53.5	0.98	1.01	4	1	0.17	NA	2	colombiana	4	1	4	3	6	5	70	99	60	100	35	100	100	100	100	80	30	27	45	55	15
6103266808	0	0	1	1	2	23	Colombia	Colombia	0.27	14500	53.5	0.98	1.01	4	2	NA	NA	NA	ninguna	6	6	7	7	7	6	100	100	100	100	100	100	100	100	79	100	100	67	100	77	100
6103256920	0	0	1	2	1	29	Colombia	Colombia	0.27	14500	53.5	0.98	1.01	4	1	0.58	NA	7	blanca	6	5	5	5	3	4	NA	NA	NA	NA	NA	NA	NA	NA	NA	NA	NA	NA	NA	NA	NA
6103245471	0	0	1	2	1	20	Colombia	Colombia	0.27	14500	53.5	0.98	1.01	4	1	1.08	1	1	Latinos	4	3	6	5	6	6	80	70	100	100	100	100	100	100	70	70	50	100	100	0	80
6103243689	0	0	1	2	1	19	Colombia	Colombia	0.27	14500	53.5	0.98	1.01	4	1	1.58	1	7	Colombiana, Bogot�	4	2	4	4	5	5	19	88	100	94	0	100	100	100	100	100	35	0	3	0	11
6103219329	0	0	1	2	1	21	Colombia	Colombia	0.27	14500	53.5	0.98	1.01	4	1	3.08	3	1	ninguna	6	1	4	6	4	6	NA	NA	NA	NA	NA	NA	NA	NA	NA	NA	NA	NA	NA	NA	NA
6103201814	0	0	1	2	1	21	Colombia	Colombia	0.27	14500	53.5	0.98	1.01	4	2	NA	NA	NA		4	NA	5	NA	NA	NA	NA	NA	NA	NA	NA	NA	NA	NA	NA	NA	NA	NA	NA	NA	NA
6103179077	0	0	1	2	1	21	Colombia	Colombia	0.27	14500	53.5	0.98	1.01	4	2	NA	NA	NA	Colombiana	4	1	5	4	4	3	90	100	59	74	NA	65	53	94	100	100	99	99	100	100	100
6103167921	0	0	1	2	1	34	Colombia	Colombia	0.27	14500	53.5	0.98	1.01	4	1	6.33	6	4		5	NA	4	5	4	6	NA	NA	NA	NA	NA	NA	NA	NA	NA	NA	NA	NA	NA	NA	NA
6103164585	0	0	1	2	1	30	Colombia	Colombia	0.27	14500	53.5	0.98	1.01	4	1	4.25	4	3		4	1	4	6	4	4	85	80	80	100	60	70	70	100	100	100	70	50	60	80	50
6103146518	0	0	1	2	1	19	Colombia	Colombia	0.27	14500	53.5	0.98	1.01	4	2	NA	NA	NA	blanca	5	NA	4	NA	NA	NA	100	50	100	70	100	100	100	100	100	100	100	50	50	50	30
6103125316	0	0	1	2	1	30	Colombia	Colombia	0.27	14500	53.5	0.98	1.01	4	1	0.33	NA	4		6	5	6	6	4	6	100	100	80	80	100	90	90	95	100	100	100	100	85	90	10
6103107485	0	0	1	2	1	26	Colombia	Colombia	0.27	14500	53.5	0.98	1.01	4	2	5	5	NA		4	4	5	4	4	3	NA	NA	NA	NA	NA	NA	NA	NA	NA	NA	NA	NA	NA	NA	NA
6103083268	0	0	1	2	1	41	Colombia	Colombia	0.27	14500	53.5	0.98	1.01	4	1	0.5	NA	6	BLANCA	6	4	3	5	6	6	99	99	90	99	70	90	99	80	100	99	100	50	90	90	50
6103076436	0	0	1	1	2	30	Colombia	Colombia	0.27	14500	53.5	0.98	1.01	4	1	4.5	4	6	Afrocolombiano	4	5	5	5	1	4	90	100	83	70	90	71	90	96	100	100	100	81	85	80	50
6103073676	0	0	1	1	2	29	Colombia	Colombia	0.27	14500	53.5	0.98	1.01	4	1	3.5	3	6		5	4	3	6	4	6	100	81	74	90	73	71	72	72	95	100	95	83	91	98	92
6103069169	0	0	1	2	2	21	Colombia	Colombia	0.27	14500	53.5	0.98	1.01	4	2	NA	NA	NA		4	5	4	NA	NA	NA	100	100	80	100	80	60	65	71	30	30	51	100	100	81	100
6103045236	0	0	1	2	1	19	Colombia	Colombia	0.27	14500	53.5	0.98	1.01	4	1	1.75	1	9	Colombiana	5	1	3	6	6	6	53	76	75	100	67	81	100	100	100	100	100	77	100	67	67
6103044052	0	0	1	2	1	21	Colombia	Colombia	0.27	14500	53.5	0.98	1.01	4	1	1.08	1	1	Latinoamericana	4	2	4	4	4	6	NA	NA	NA	NA	NA	NA	NA	NA	NA	NA	NA	NA	NA	NA	NA
6103005166	0	0	1	2	1	25	Colombia	Colombia	0.27	14500	53.5	0.98	1.01	4	1	0.33	0	4	8	5	4	3	5	6	6	86	91	73	72	61	58	48	44	38	42	40	35	63	29	27
6103000583	0	0	1	1	2	42	Colombia	Colombia	0.27	14500	53.5	0.98	1.01	4	1	22	22	NA		4	5	4	7	6	6	NA	NA	NA	NA	NA	NA	NA	NA	NA	NA	NA	NA	NA	NA	NA
6102985081	0	0	1	2	1	18	Colombia	Colombia	0.27	14500	53.5	0.98	1.01	4	1	NA	NA	NA		5	1	4	4	4	3	61	42	42	52	74	72	56	66	85	78	78	81	62	72	87
6102956377	0	0	1	2	1	19	Colombia	Colombia	0.27	14500	53.5	0.98	1.01	4	2	NA	NA	NA	Colombia	4	1	6	4	NA	NA	64	77	55	64	80	90	68	46	84	97	87	50	79	68	91
6102950719	0	0	1	2	1	22	Colombia	Colombia	0.27	14500	53.5	0.98	1.01	4	2	NA	NA	NA	Bogot�	5	3	4	NA	NA	NA	98	99	58	65	79	96	92	94	98	100	99	90	50	30	51
6102939953	0	0	1	2	1	18	Colombia	Colombia	0.27	14500	53.5	0.98	1.01	4	1	1.08	1	1		5	1	5	6	6	5	95	95	90	20	60	90	90	60	99	99	99	80	80	80	80
6102930628	0	0	1	2	1	20	Colombia	Colombia	0.27	14500	53.5	0.98	1.01	4	2	NA	NA	NA	Ninguna	3	NA	5	NA	NA	NA	79	90	80	100	80	100	100	100	100	100	100	33	100	100	72
6102927894	0	0	1	2	2	18	Colombia	Colombia	0.27	14500	53.5	0.98	1.01	4	2	NA	NA	NA		1	1	1	5	2	2	40	58	73	54	0	71	79	NA	89	100	100	51	30	43	77
6102924939	0	1	1	2	1	24	Colombia	Colombia	0.27	14500	53.5	0.98	1.01	4	1	7.08	7	1	ninguna	5	2	3	5	6	7	100	80	50	100	70	20	100	90	95	95	95	40	10	50	100
6102915125	0	0	1	2	1	42	Colombia	Colombia	0.27	14500	53.5	0.98	1.01	4	1	24.42	24	5		5	1	5	3	6	6	100	100	50	80	70	30	51	30	100	100	100	30	50	50	90
6102914010	0	0	1	2	1	22	Colombia	Colombia	0.27	14500	53.5	0.98	1.01	4	1	9	9	NA		6	1	4	6	6	5	NA	NA	NA	NA	NA	NA	NA	NA	NA	NA	NA	NA	NA	NA	NA
6102910557	0	0	1	2	1	18	Colombia	Colombia	0.27	14500	53.5	0.98	1.01	4	1	3	3	NA		4	1	4	6	6	7	82	100	82	29	40	84	75	40	75	90	31	44	45	76	100
6102905825	0	0	1	2	1	19	Colombia	Colombia	0.27	14500	53.5	0.98	1.01	4	2	NA	NA	NA	colombiana	6	1	4	6	7	6	90	70	80	70	60	100	99	100	99	100	100	80	100	100	90
6102904939	0	0	1	2	1	35	Colombia	Colombia	0.27	14500	53.5	0.98	1.01	4	1	16	16	NA		6	2	2	6	5	5	99	99	54	64	65	40	52	87	100	100	100	100	70	100	51
6102903470	0	0	1	2	1	18	Colombia	Colombia	0.27	14500	53.5	0.98	1.01	4	1	3.5	3	6		3	1	5	3	5	2	60	79	70	100	20	90	100	41	100	90	95	50	31	42	33
6102899197	0	0	1	1	2	20	Colombia	Colombia	0.27	14500	53.5	0.98	1.01	4	2	NA	NA	NA		4	3	4	NA	NA	NA	66	75	50	75	51	84	100	74	100	76	61	56	53	84	100
6102889721	0	0	1	1	2	29	Colombia	Colombia	0.27	14500	53.5	0.98	1.01	4	1	7.08	7	1		5	6	3	4	1	4	70	100	100	100	60	100	100	70	100	100	100	100	100	100	100
6102889613	0	0	1	1	2	28	Colombia	Colombia	0.27	14500	53.5	0.98	1.01	4	1	7	7	NA	No aplica	6	4	5	7	2	3	90	90	80	85	70	80	80	40	90	70	90	75	80	80	80
6102886654	0	0	1	2	1	38	Colombia	Colombia	0.27	14500	53.5	0.98	1.01	4	1	11.75	11	9		4	2	4	4	4	4	100	90	60	100	44	100	100	80	100	100	100	70	60	60	63
6102883838	0	0	1	2	3	24	Colombia	Colombia	0.27	14500	53.5	0.98	1.01	4	1	4.42	4	5	Mestiza	4	2	5	5	4	5	NA	NA	NA	NA	NA	NA	NA	NA	NA	NA	NA	NA	NA	NA	NA
6102882172	0	0	1	2	1	21	Colombia	Colombia	0.27	14500	53.5	0.98	1.01	4	2	NA	NA	NA	blanca	4	1	6	4	6	4	NA	NA	NA	NA	NA	NA	NA	NA	NA	NA	NA	NA	NA	NA	NA
6102877515	0	0	1	2	1	21	Colombia	Colombia	0.27	14500	53.5	0.98	1.01	4	1	0.5	NA	6		4	NA	4	6	6	4	73	77	64	100	52	82	62	51	100	100	100	32	78	100	100
6102873776	0	0	1	2	1	20	Colombia	Colombia	0.27	14500	53.5	0.98	1.01	4	2	NA	NA	NA		4	NA	4	NA	NA	NA	40	69	0	NA	NA	NA	NA	NA	100	100	100	19	78	14	13
6102872887	0	0	1	2	1	21	Colombia	Colombia	0.27	14500	53.5	0.98	1.01	4	1	2.33	2	4		4	NA	5	4	5	6	NA	NA	NA	NA	NA	NA	NA	NA	NA	NA	NA	NA	NA	NA	NA
6102870430	0	0	1	2	1	20	Colombia	Colombia	0.27	14500	53.5	0.98	1.01	4	2	NA	NA	NA		5	3	3	NA	NA	NA	81	53	48	92	NA	96	90	NA	100	99	99	53	28	19	100
6102865066	0	0	1	2	1	18	Colombia	Colombia	0.27	14500	53.5	0.98	1.01	4	1	2	2	NA		5	4	4	5	6	6	9	84	100	97	40	100	100	86	100	100	33	25	45	23	53
6102862010	0	0	1	2	1	19	Colombia	Colombia	0.27	14500	53.5	0.98	1.01	4	2	NA	NA	NA	Blancos	4	2	3	NA	NA	NA	58	53	67	78	NA	65	61	100	85	68	83	53	53	52	37
6102860328	0	0	1	2	1	31	Colombia	Colombia	0.27	14500	53.5	0.98	1.01	4	1	2.5	2	6		5	2	6	5	3	6	50	97	82	87	40	88	90	42	64	64	65	84	88	87	82
6102858577	0	0	1	2	1	21	Colombia	Colombia	0.27	14500	53.5	0.98	1.01	4	2	NA	NA	NA		5	4	4	4	4	3	98	100	85	61	81	80	82	80	90	95	94	93	100	80	81
6102853123	0	0	1	2	1	24	Colombia	Colombia	0.27	14500	53.5	0.98	1.01	4	2	NA	NA	NA		4	NA	4	NA	NA	NA	63	80	96	91	35	100	100	99	100	100	60	77	46	52	93
6102852842	0	0	1	1	2	42	Colombia	Colombia	0.27	14500	53.5	0.98	1.01	4	1	17	17	NA	Blanco	5	4	4	4	1	3	100	100	89	92	64	31	30	30	80	80	80	80	80	90	70
6102850709	0	0	1	1	2	38	Colombia	Colombia	0.27	14500	53.5	0.98	1.01	4	1	2.42	2	5	hisp�nico	5	4	5	5	4	6	NA	NA	NA	NA	NA	NA	NA	NA	NA	NA	NA	NA	NA	NA	NA
6102849769	0	0	1	2	1	29	Colombia	Colombia	0.27	14500	53.5	0.98	1.01	4	1	3.92	3	11		5	1	3	4	5	3	NA	NA	NA	NA	NA	NA	NA	NA	NA	NA	NA	NA	NA	NA	NA
6102849441	0	0	1	2	1	57	Colombia	Colombia	0.27	14500	53.5	0.98	1.01	4	1	31	31	NA	mestiza	6	NA	6	5	4	5	84	84	85	86	62	75	84	83	94	95	94	96	72	79	56
6102848139	0	0	1	2	1	18	Colombia	Colombia	0.27	14500	53.5	0.98	1.01	4	1	2.33	1	16		2	2	3	3	4	6	84	96	86	82	57	74	77	76	26	76	78	41	67	76	91
6102847123	0	0	1	2	1	25	Colombia	Colombia	0.27	14500	53.5	0.98	1.01	4	2	NA	NA	NA		4	NA	4	NA	NA	NA	60	100	100	85	80	100	100	100	100	90	100	100	50	70	50
6102844534	0	0	1	2	1	21	Colombia	Colombia	0.27	14500	53.5	0.98	1.01	4	1	5	5	NA		4	2	4	4	3	4	100	65	50	85	80	100	100	100	100	80	40	30	70	90	50
6102843523	0	0	1	2	1	28	Colombia	Colombia	0.27	14500	53.5	0.98	1.01	4	1	7.42	7	5		6	1	3	6	5	6	100	100	90	95	80	100	100	80	100	100	100	80	80	88	100
6102843350	0	0	1	2	1	36	Colombia	Colombia	0.27	14500	53.5	0.98	1.01	4	NA	10.42	10	5	embera	4	NA	4	4	4	4	NA	NA	NA	NA	NA	NA	NA	NA	NA	NA	NA	NA	NA	NA	NA
6102841309	0	0	1	2	1	20	Colombia	Colombia	0.27	14500	53.5	0.98	1.01	4	2	NA	NA	NA		3	1	2	NA	NA	NA	NA	NA	NA	NA	NA	NA	NA	NA	NA	NA	NA	NA	NA	NA	NA
6102838091	0	0	1	2	1	36	Colombia	Colombia	0.27	14500	53.5	0.98	1.01	4	1	10.42	10	5	colombiana	4	1	6	4	4	4	55	55	85	92	88	89	87	87	97	97	96	55	100	96	91
6102836125	0	0	1	2	1	22	Colombia	Colombia	0.27	14500	53.5	0.98	1.01	4	1	2	1	12	India	4	3	4	6	5	6	100	60	60	50	50	100	100	60	100	100	100	50	30	100	20
6102835087	0	0	1	2	1	19	Colombia	Colombia	0.27	14500	53.5	0.98	1.01	4	2	NA	NA	NA		4	4	3	NA	NA	NA	53	87	100	42	72	85	85	35	100	100	100	61	70	90	65
6102834916	0	0	1	1	2	22	Colombia	Colombia	0.27	14500	53.5	0.98	1.01	4	2	NA	NA	NA	latino	3	6	6	6	1	6	32	57	76	85	5	57	72	7	34	76	88	46	84	78	70
6102834278	0	0	1	2	1	18	Colombia	Colombia	0.27	14500	53.5	0.98	1.01	4	2	NA	NA	NA		4	3	3	NA	NA	NA	50	83	94	100	38	68	74	47	81	81	91	50	73	75	76
6102833732	0	0	1	1	2	31	Colombia	Colombia	0.27	14500	53.5	0.98	1.01	4	1	8	8	NA	Blanco	6	6	6	6	5	5	100	75	83	20	50	60	80	69	86	80	83	69	70	70	75
6102833114	0	0	1	2	1	19	Colombia	Colombia	0.27	14500	53.5	0.98	1.01	4	2	NA	NA	NA		5	1	3	7	4	5	40	60	82	100	37	75	55	75	81	100	77	34	25	75	72
6102832530	0	0	1	2	1	18	Colombia	Colombia	0.27	14500	53.5	0.98	1.01	4	2	NA	NA	NA		5	3	4	NA	NA	NA	64	64	51	100	70	90	100	85	100	100	100	50	78	86	80
6102830445	0	0	1	2	1	22	Colombia	Colombia	0.27	14500	53.5	0.98	1.01	4	1	5.08	5	1	Argentino	6	4	6	6	4	4	39	23	55	56	100	65	62	36	50	70	55	100	100	100	100
6102829715	0	0	1	1	2	19	Colombia	Colombia	0.27	14500	53.5	0.98	1.01	4	2	NA	NA	NA	Ninguna	5	5	6	NA	NA	NA	55	80	70	83	15	91	80	37	88	97	73	98	84	67	81
6102829214	0	0	1	2	1	21	Colombia	Colombia	0.27	14500	53.5	0.98	1.01	4	2	NA	NA	NA		6	NA	2	NA	NA	NA	NA	NA	NA	NA	NA	NA	NA	NA	NA	NA	NA	NA	NA	NA	NA
6102827276	0	0	1	2	1	25	Colombia	Colombia	0.27	14500	53.5	0.98	1.01	4	1	2	2	NA	Blanco	4	2	6	6	4	6	100	100	100	58	67	100	100	53	99	100	100	38	99	100	44
6102822731	0	0	1	2	1	18	Colombia	Colombia	0.27	14500	53.5	0.98	1.01	4	2	NA	NA	NA		4	1	5	NA	NA	NA	73	100	71	78	2	92	92	0	100	65	74	50	64	90	81
6102821919	0	0	1	2	1	20	Colombia	Colombia	0.27	14500	53.5	0.98	1.01	4	2	NA	NA	NA		6	1	6	NA	NA	NA	88	58	50	76	18	100	74	89	56	100	100	11	0	87	100
6093498988	0	0	1	2	1	30	Colombia	Colombia	0.27	14500	53.5	0.98	1.01	4	1	8.17	8	2		5	3	4	4	4	3	NA	NA	NA	NA	NA	NA	NA	NA	NA	NA	NA	NA	NA	NA	NA
6093447320	0	0	1	2	1	34	Colombia	Colombia	0.27	14500	53.5	0.98	1.01	4	2	NA	NA	NA	Latina	4	4	2	4	5	3	100	100	59	100	60	34	99	30	99	99	98	98	100	74	77
6093377631	0	0	1	2	1	38	Colombia	Colombia	0.27	14500	53.5	0.98	1.01	4	1	11.75	11	9		4	1	4	4	6	4	NA	NA	NA	NA	NA	NA	NA	NA	NA	NA	NA	NA	NA	NA	NA
6092452358	0	0	1	2	1	NA	Colombia	Colombia	0.27	14500	53.5	0.98	1.01	4	2	NA	NA	NA		4	NA	3	NA	NA	NA	25	80	51	71	63	71	83	76	93	95	91	95	71	70	84
6092106328	0	0	1	1	2	30	Colombia	Colombia	0.27	14500	53.5	0.98	1.01	4	1	4	4	NA		3	3	2	6	NA	5	80	67	56	87	51	66	66	78	92	91	67	58	60	67	68
6092098934	0	0	1	1	2	31	Colombia	Colombia	0.27	14500	53.5	0.98	1.01	4	2	NA	NA	NA		2	4	1	NA	NA	NA	82	100	100	68	78	74	68	82	48	81	100	30	57	59	40
6092062579	0	0	1	2	1	19	Colombia	Colombia	0.27	14500	53.5	0.98	1.01	4	2	NA	NA	NA		2	1	6	NA	NA	NA	90	100	90	90	70	90	80	90	100	90	30	30	20	70	60
6091928848	0	0	1	2	3	20	Colombia	Colombia	0.27	14500	53.5	0.98	1.01	4	1	0.17	NA	2	Mestiza	5	1	5	4	6	2	75	100	100	100	77	37	57	84	79	100	62	30	100	75	100
6091786688	0	0	1	2	1	28	Colombia	Colombia	0.27	14500	53.5	0.98	1.01	4	1	0.75	NA	9	Mestiza	3	NA	3	5	5	5	80	80	84	84	82	81	81	80	70	70	71	30	83	84	50
6091758892	0	0	1	2	1	37	Colombia	Colombia	0.27	14500	53.5	0.98	1.01	4	1	3	3	NA	mestiza	5	2	5	5	4	4	89	60	53	85	54	48	85	54	98	98	98	80	80	99	56
6091191760	0	0	1	2	1	18	Colombia	Colombia	0.27	14500	53.5	0.98	1.01	4	2	NA	NA	NA		5	1	4	5	5	4	100	50	40	80	50	51	80	75	80	90	40	15	70	90	70
6091179230	0	0	1	2	1	38	Colombia	Colombia	0.27	14500	53.5	0.98	1.01	4	1	4.17	4	2	Mestiza	4	5	7	4	6	7	71	63	77	100	16	100	100	85	100	100	100	100	100	100	85
6091073519	0	0	1	2	1	30	Colombia	Colombia	0.27	14500	53.5	0.98	1.01	4	1	6.58	6	7	Ninguna	5	4	4	5	5	4	100	100	84	100	48	69	84	49	100	100	78	83	100	88	65
6091054264	0	0	1	2	1	37	Colombia	Colombia	0.27	14500	53.5	0.98	1.01	4	2	NA	NA	NA		6	1	7	NA	NA	NA	NA	NA	NA	NA	NA	NA	NA	NA	NA	NA	NA	NA	NA	NA	NA
6091029686	0	0	1	2	1	37	Colombia	Colombia	0.27	14500	53.5	0.98	1.01	4	1	12.25	12	3	Latina	6	4	6	6	2	3	100	100	60	90	90	28	95	100	90	100	60	47	90	100	100
6091012131	0	0	1	1	2	37	Colombia	Colombia	0.27	14500	53.5	0.98	1.01	4	1	1.5	1	6	Blanco	5	4	3	7	NA	6	79	77	67	99	56	100	100	100	100	77	75	34	57	80	68
6090969975	0	0	1	1	2	37	Colombia	Colombia	0.27	14500	53.5	0.98	1.01	4	1	2.33	2	4		6	4	4	6	3	6	100	75	40	70	50	50	60	60	80	80	70	60	80	90	70
6125685742	0	0	1	2	1	35	Colombia	Colombia	0.27	14500	53.5	0.98	1.01	4	1	16	16	NA		5	2	4	5	4	5	NA	NA	NA	NA	NA	NA	NA	NA	NA	NA	NA	NA	NA	NA	NA
6122710034	0	0	1	1	1	23	Colombia	Colombia	0.27	14500	53.5	0.98	1.01	4	2	NA	NA	NA	Mestizo	6	7	7	NA	NA	NA	NA	NA	NA	NA	NA	NA	NA	NA	NA	NA	NA	NA	NA	NA	NA
6119476695	0	0	1	1	2	37	Colombia	Colombia	0.27	14500	53.5	0.98	1.01	4	1	20.25	20	3		4	6	7	6	NA	6	83	85	83	75	68	76	78	64	95	93	93	79	82	80	68
6118801603	0	0	1	1	2	20	Colombia	Colombia	0.27	14500	53.5	0.98	1.01	4	2	NA	NA	NA		4	5	3	NA	NA	NA	52	100	63	52	54	53	49	62	65	84	40	72	81	77	68
6106006099	0	0	1	2	1	25	Colombia	Colombia	0.27	14500	53.5	0.98	1.01	4	2	NA	NA	NA		4	1	4	4	4	NA	100	68	70	84	70	85	75	76	100	100	100	100	60	100	25
6104803546	0	0	1	2	1	20	Colombia	Colombia	0.27	14500	53.5	0.98	1.01	4	2	NA	NA	NA	Bogotana-rola	4	1	5	NA	NA	NA	0	50	80	86	80	100	98	100	100	100	80	90	58	30	30
6104797741	0	0	1	1	2	20	Colombia	Colombia	0.27	14500	53.5	0.98	1.01	4	1	2.33	2	4	Normal	4	6	4	6	1	4	0	100	100	100	100	89	85	78	100	100	100	100	100	100	100
6104792175	0	0	1	1	2	18	Colombia	Colombia	0.27	14500	53.5	0.98	1.01	4	2	NA	NA	NA	Moreno	5	6	6	5	2	3	NA	NA	NA	NA	NA	NA	NA	NA	NA	NA	NA	NA	NA	NA	NA
6104051334	0	0	1	2	1	36	Colombia	Colombia	0.27	14500	53.5	0.98	1.01	4	1	7.17	7	2	Colombiana	5	1	4	6	5	4	100	98	NA	NA	60	75	100	71	100	100	100	55	60	64	100
6103567325	0	0	1	1	2	21	Colombia	Colombia	0.27	14500	53.5	0.98	1.01	4	1	2.25	2	3		4	4	4	4	2	4	89	50	50	95	70	90	95	100	100	100	100	100	100	100	100
6103503241	0	0	1	2	1	19	Colombia	Colombia	0.27	14500	53.5	0.98	1.01	4	1	0.92	NA	11		4	2	1	5	4	2	21	100	100	100	80	100	100	100	100	90	70	100	100	41	68
6103424363	0	0	1	1	2	22	Colombia	Colombia	0.27	14500	53.5	0.98	1.01	4	1	0.67	NA	8	Latino	4	5	6	6	2	5	91	100	86	100	100	100	100	100	100	100	88	100	90	100	95
6103146573	0	0	1	2	1	23	Colombia	Colombia	0.27	14500	53.5	0.98	1.01	4	1	0.5	NA	6		5	1	4	6	4	5	80	80	60	90	30	100	100	100	100	100	90	80	80	60	30
6102997172	0	0	1	2	1	26	Colombia	Colombia	0.27	14500	53.5	0.98	1.01	4	1	2.42	1	17		2	NA	4	5	7	4	47	56	28	38	43	76	73	NA	NA	NA	NA	NA	NA	NA	72
6102930407	0	0	1	2	1	24	Colombia	Colombia	0.27	14500	53.5	0.98	1.01	4	2	NA	NA	NA	Mestizo	7	NA	6	5	6	7	80	90	80	100	85	100	100	100	100	100	100	100	70	85	45
6102828990	0	0	1	2	1	23	Colombia	Colombia	0.27	14500	53.5	0.98	1.01	4	2	NA	NA	NA		4	2	5	4	4	4	NA	NA	NA	NA	NA	NA	NA	NA	NA	NA	NA	NA	NA	NA	NA
6092188056	0	0	1	2	1	19	Colombia	Colombia	0.27	14500	53.5	0.98	1.01	4	1	1.75	1	9	Ninguna	5	4	3	5	4	4	50	80	96	100	63	100	100	100	100	100	100	8	67	66	85
6091134169	0	0	1	2	1	28	Colombia	Colombia	0.27	14500	53.5	0.98	1.01	4	1	5	5	NA	Latinoamericana	5	1	3	4	4	3	89	100	100	100	70	81	70	100	81	100	100	58	37	52	NA
6117868176	0	1	1	1	2	23	Colombia	El Salvador	NA	NA	NA	NA	NA	NA	2	NA	NA	NA	Hispano	4	3	3	NA	NA	NA	NA	NA	NA	NA	NA	NA	NA	NA	NA	NA	NA	NA	NA	NA	NA
6103314033	0	1	1	1	2	29	Colombia	Paraguay	NA	NA	NA	NA	NA	NA	2	8	8	NA	Guaraniiiiii	5	7	7	NA	NA	NA	90	90	90	60	100	100	100	100	90	60	20	50	81	100	80
6103191457	0	1	1	2	1	22	Colombia	Venezuela	NA	NA	NA	NA	NA	NA	2	NA	NA	NA	Caucasica	4	1	4	7	NA	NA	NA	NA	NA	NA	NA	NA	NA	NA	NA	NA	NA	NA	NA	NA	NA
6103161118	0	1	1	2	1	21	Colombia	Venezuela	NA	NA	NA	NA	NA	NA	1	2.67	1	20		5	2	5	6	6	5	70	100	85	90	60	60	100	50	100	80	80	10	70	75	50
6103549703	0	1	1	1	2	34	Colombia		NA	NA	NA	NA	NA	NA	1	10	10	NA	Blanvo	6	4	5	5	1	6	NA	NA	NA	NA	NA	NA	NA	NA	NA	NA	NA	NA	NA	NA	NA
6119534324	0	0	1	1	2	50	Colombia	Colombia	0.27	14500	53.5	0.98	1.01	4	1	25.92	25	11	Blanca	5	4	5	6	NA	4	100	100	100	100	88	84	100	100	100	100	100	100	100	100	88
6104808482	0	0	1	2	1	20	Colombia	Colombia	0.27	14500	53.5	0.98	1.01	4	2	NA	NA	NA		4	1	6	NA	NA	NA	100	100	100	51	17	100	55	4	100	79	49	100	43	78	2
6103432567	0	0	1	2	1	41	Colombia	Colombia	0.27	14500	53.5	0.98	1.01	4	1	9	9	NA	mestiza	6	2	3	5	3	7	98	98	70	70	50	40	40	30	100	100	100	100	100	70	100
6103285769	0	0	1	2	1	21	Colombia	Colombia	0.27	14500	53.5	0.98	1.01	4	1	1.58	1	7		4	5	4	4	5	4	80	90	96	100	85	90	95	100	100	100	95	97	50	79	80
6103204323	0	0	1	2	1	21	Colombia	Colombia	0.27	14500	53.5	0.98	1.01	4	2	NA	NA	NA		5	1	4	NA	NA	NA	NA	NA	NA	NA	NA	NA	NA	NA	NA	NA	NA	NA	NA	NA	NA
6102875913	0	0	1	2	2	23	Colombia	Colombia	0.27	14500	53.5	0.98	1.01	4	2	NA	NA	NA		4	NA	4	5	1	3	50	100	100	70	100	100	100	100	100	100	100	100	100	100	90
6122562698	0	0	1	2	1	24	Colombia	Colombia	0.27	14500	53.5	0.98	1.01	4	1	3.67	3	8		5	1	4	6	5	4	100	74	78	71	76	61	65	72	100	100	100	100	56	69	71
6119521047	0	0	1	1	2	56	Colombia	Colombia	0.27	14500	53.5	0.98	1.01	4	2	1	NA	12		4	7	4	6	7	4	65	85	73	90	77	88	94	95	100	100	100	85	100	100	100
6119499494	0	0	1	1	2	34	Colombia	Colombia	0.27	14500	53.5	0.98	1.01	4	1	2.42	2	5		5	4	6	6	NA	6	NA	NA	NA	NA	NA	NA	NA	NA	NA	NA	NA	NA	NA	NA	NA
6117937147	0	0	1	1	2	25	Colombia	Colombia	0.27	14500	53.5	0.98	1.01	4	1	1.33	1	4	Ninguna	5	4	5	6	1	6	75	75	75	50	75	75	75	100	100	100	80	75	100	100	50
6117914845	0	0	1	1	2	39	Colombia	Colombia	0.27	14500	53.5	0.98	1.01	4	1	12.83	12	10	Moreno	4	4	4	6	1	7	100	100	70	70	60	20	20	20	100	100	100	80	90	90	100
6117892519	0	0	1	1	3	24	Colombia	Colombia	0.27	14500	53.5	0.98	1.01	4	1	7.67	7	8	Como as�?	5	3	6	6	1	4	95	90	89	81	94	97	88	100	100	100	100	100	100	100	100
6117868205	0	0	1	2	1	20	Colombia	Colombia	0.27	14500	53.5	0.98	1.01	4	1	0.33	NA	4		6	1	7	6	4	7	NA	NA	NA	NA	NA	NA	NA	NA	NA	NA	NA	NA	NA	NA	NA
6117855531	0	0	1	1	2	26	Colombia	Colombia	0.27	14500	53.5	0.98	1.01	4	1	2.58	2	7	Blanco	5	5	4	6	4	4	94	100	97	98	98	92	89	92	100	98	100	98	96	96	95
6117850951	0	0	1	1	1	36	Colombia	Colombia	0.27	14500	53.5	0.98	1.01	4	2	NA	NA	NA		4	4	4	NA	NA	NA	81	83	81	56	72	73	77	71	100	100	100	70	81	100	100
6108108420	0	0	1	2	1	28	Colombia	Colombia	0.27	14500	53.5	0.98	1.01	4	1	9	9	0	Latino	5	1	4	5	5	4	90	90	100	99	100	100	100	100	100	100	100	50	50	100	100
6106324443	0	0	1	2	1	18	Colombia	Colombia	0.27	14500	53.5	0.98	1.01	4	2	NA	NA	NA		4	7	4	4	6	4	85	100	90	95	90	100	100	100	100	100	100	100	100	100	65
6106077188	0	0	1	2	1	22	Colombia	Colombia	0.27	14500	53.5	0.98	1.01	4	1	0.5	NA	6	Mestizo	6	1	4	5	6	6	100	100	100	78	100	77	71	100	100	66	75	42	68	64	3
6105937044	0	0	1	2	2	21	Colombia	Colombia	0.27	14500	53.5	0.98	1.01	4	2	3.17	3	2	??	5	4	6	6	2	4	75	100	79	NA	73	73	76	70	100	68	66	NA	58	73	100
6105203215	0	0	1	1	2	40	Colombia	Colombia	0.27	14500	53.5	0.98	1.01	4	1	15	15	NA	Ninguna	1	2	3	6	5	4	100	100	90	100	50	75	100	75	100	100	85	75	100	70	59
6104843372	0	0	1	2	1	20	Colombia	Colombia	0.27	14500	53.5	0.98	1.01	4	2	NA	NA	NA		2	1	3	NA	NA	NA	60	85	100	100	75	80	75	70	90	80	89	70	70	75	60
6103932104	0	0	1	1	2	24	Colombia	Colombia	0.27	14500	53.5	0.98	1.01	4	2	NA	NA	NA	Ninguna	4	6	6	6	1	4	90	70	70	90	70	60	60	30	100	70	50	70	80	30	50
6103552181	0	0	1	2	1	20	Colombia	Colombia	0.27	14500	53.5	0.98	1.01	4	2	NA	NA	NA		4	NA	4	NA	NA	NA	45	93	68	50	NA	99	50	NA	100	100	100	50	50	50	50
6103547888	0	0	1	2	1	22	Colombia	Colombia	0.27	14500	53.5	0.98	1.01	4	2	NA	NA	NA	Mestiza	2	1	4	NA	NA	NA	47	28	47	33	48	47	36	63	90	87	77	49	35	37	49
6103541386	0	0	1	1	2	19	Colombia	Colombia	0.27	14500	53.5	0.98	1.01	4	2	NA	NA	NA		4	6	3	6	2	7	70	100	73	100	64	78	100	100	50	80	20	75	81	70	85
6103533166	0	0	1	1	2	21	Colombia	Colombia	0.27	14500	53.5	0.98	1.01	4	1	2.25	2	3	Ninguna	4	5	4	6	1	3	NA	NA	NA	NA	NA	NA	NA	NA	NA	NA	NA	NA	NA	NA	NA
6103415859	0	0	1	2	1	18	Colombia	Colombia	0.27	14500	53.5	0.98	1.01	4	2	NA	NA	NA		4	2	4	6	5	3	95	100	80	80	30	100	100	100	90	70	50	50	45	60	45
6103248088	0	0	1	2	1	21	Colombia	Colombia	0.27	14500	53.5	0.98	1.01	4	1	2	2	NA		4	1	4	6	4	4	100	100	70	83	100	60	75	100	100	100	90	100	66	41	70
6103247062	0	0	1	2	1	22	Colombia	Colombia	0.27	14500	53.5	0.98	1.01	4	2	NA	NA	NA		4	1	4	NA	NA	NA	61	100	70	85	81	100	82	100	100	82	92	57	80	100	53
6103212225	0	0	1	2	1	22	Colombia	Colombia	0.27	14500	53.5	0.98	1.01	4	1	0.08	0	1	Mestizo	6	2	2	6	6	6	100	100	85	90	95	100	100	100	100	98	90	99	100	100	100
6103165110	0	0	1	2	1	22	Colombia	Colombia	0.27	14500	53.5	0.98	1.01	4	1	4.83	4	10		4	1	4	4	4	7	100	100	100	100	43	80	87	61	100	100	100	36	50	89	76
6103067477	0	0	1	2	1	20	Colombia	Colombia	0.27	14500	53.5	0.98	1.01	4	2	NA	NA	NA		5	3	4	NA	NA	NA	53	67	71	69	43	43	48	48	60	62	48	41	63	76	55
6102999474	0	0	1	2	1	26	Colombia	Colombia	0.27	14500	53.5	0.98	1.01	4	2	NA	NA	NA		4	5	4	6	6	5	100	100	100	100	100	100	100	63	100	100	100	80	100	100	100
6102961615	0	0	1	2	1	21	Colombia	Colombia	0.27	14500	53.5	0.98	1.01	4	1	2.17	2	2		5	1	4	6	6	7	77	100	100	100	92	100	100	92	100	71	67	54	81	100	92
6102945312	0	0	1	2	1	24	Colombia	Colombia	0.27	14500	53.5	0.98	1.01	4	2	NA	NA	NA		7	1	6	NA	NA	NA	87	90	70	79	57	95	77	70	100	95	98	98	78	76	81
6102943356	0	0	1	2	1	23	Colombia	Colombia	0.27	14500	53.5	0.98	1.01	4	2	NA	NA	NA	Blanca	5	2	5	NA	NA	NA	100	100	100	100	90	100	89	90	100	100	100	91	89	100	100
6102942912	0	0	1	2	1	32	Colombia	Colombia	0.27	14500	53.5	0.98	1.01	4	1	7.92	7	11	Latino	4	3	6	5	4	6	85	100	85	85	90	90	85	85	100	100	90	100	90	100	100
6102884032	0	0	1	2	1	20	Colombia	Colombia	0.27	14500	53.5	0.98	1.01	4	1	5	5	NA		4	NA	4	4	5	5	32	56	58	62	66	63	65	74	81	67	67	52	49	50	70
6102867918	0	0	1	2	1	19	Colombia	Colombia	0.27	14500	53.5	0.98	1.01	4	2	NA	NA	NA		4	1	3	NA	NA	NA	95	100	85	76	90	80	70	91	100	90	100	50	50	75	92
6102859226	0	0	1	2	1	22	Colombia	Colombia	0.27	14500	53.5	0.98	1.01	4	2	NA	NA	NA		6	1	5	NA	NA	NA	100	100	61	64	57	55	55	49	100	100	100	33	71	100	100
6102857447	0	0	1	2	1	37	Colombia	Colombia	0.27	14500	53.5	0.98	1.01	4	1	0.25	NA	3	Blanca	5	3	3	4	6	6	100	82	99	99	72	80	65	90	96	99	67	44	54	92	96
6102846626	0	0	1	2	1	18	Colombia	Colombia	0.27	14500	53.5	0.98	1.01	4	1	0.67	NA	8	Blanca	2	1	4	4	5	5	80	50	70	100	50	100	100	100	100	100	30	10	70	20	80
6102839707	0	0	1	2	1	18	Colombia	Colombia	0.27	14500	53.5	0.98	1.01	4	1	0.92	NA	11	Ninguna	6	3	5	6	6	7	NA	NA	NA	NA	NA	NA	NA	NA	NA	NA	NA	NA	NA	NA	NA
6102834532	0	0	1	2	1	24	Colombia	Colombia	0.27	14500	53.5	0.98	1.01	4	2	NA	NA	NA	Ninguna	2	NA	4	7	7	6	70	90	75	99	50	85	95	70	99	97	99	50	40	98	40
6102825722	0	0	1	2	1	20	Colombia	Colombia	0.27	14500	53.5	0.98	1.01	4	1	5.17	5	2		4	3	4	4	5	4	89	96	91	85	97	82	82	77	86	98	99	76	68	87	73
6093936094	0	0	1	2	1	19	Colombia	Colombia	0.27	14500	53.5	0.98	1.01	4	2	NA	NA	NA		4	NA	3	5	6	4	30	54	72	53	20	91	92	94	80	46	53	66	55	47	28
6092402159	0	0	1	2	1	18	Colombia	Colombia	0.27	14500	53.5	0.98	1.01	4	1	3.5	3	6		4	1	4	4	4	3	NA	NA	NA	NA	NA	NA	NA	NA	NA	NA	NA	NA	NA	NA	NA
6092327011	0	0	1	2	1	23	Colombia	Colombia	0.27	14500	53.5	0.98	1.01	4	1	4.25	4	3	Latin	6	2	7	6	5	4	40	40	60	71	71	61	41	51	100	79	41	22	73	100	100
6091245922	0	0	1	2	1	32	Colombia	Colombia	0.27	14500	53.5	0.98	1.01	4	1	7.17	7	2		4	5	4	6	4	4	100	85	75	100	65	100	100	100	100	100	100	100	55	100	100
6091075276	0	0	1	1	2	33	Colombia	Colombia	0.27	14500	53.5	0.98	1.01	4	1	4.92	4	11	Mestizo latinoamericano	3	4	4	5	1	4	90	60	70	100	60	80	90	40	90	90	90	60	60	65	70
6091067152	0	0	1	2	1	19	Colombia	Colombia	0.27	14500	53.5	0.98	1.01	4	1	0.92	NA	11	Mestiza	5	5	4	6	6	1	57	41	68	86	70	84	100	56	100	70	38	100	62	84	100
6091020048	0	0	1	2	1	37	Colombia	Colombia	0.27	14500	53.5	0.98	1.01	4	2	NA	NA	NA	Latina	5	NA	3	NA	NA	NA	74	100	100	100	88	100	77	84	100	100	82	100	39	100	20
6092802066	0	0	1	2	1	48	Colombia	Colombia	0.27	14500	53.5	0.98	1.01	4	1	20	20	NA	no comprendo la pregunta.... supongo ...Blanca ?	3	7	4	7	7	4	50	0	51	100	50	50	100	99	100	100	100	10	50	100	100
6118120258	0	0	1	2	1	21	Colombia	Colombia	0.27	14500	53.5	0.98	1.01	4	2	0.25	0	3		4	1	4	NA	NA	NA	NA	NA	NA	NA	NA	NA	NA	NA	NA	NA	NA	NA	NA	NA	NA
6204119510	0	1	1	2	5	55	Corse	France	NA	NA	NA	NA	NA	NA	1	9.42	9	5	Fran�aise	2	NA	4	NA	NA	1	50	59	52	51	54	50	51	55	58	47	57	52	48	NA	52
6350397363	0	1	1	2	1	23	?R	?R	NA	NA	NA	NA	NA	NA	2	NA	NA	NA		2	2	5	NA	NA	NA	NA	NA	NA	NA	NA	NA	NA	NA	NA	NA	NA	NA	NA	NA	NA
6147256334	0	1	1	2	1	25	Croatia	Croatia	NA	NA	NA	NA	NA	NA	2	NA	NA	NA	Caucasian	4	3	4	NA	NA	NA	60	81	73	64	NA	76	45	54	93	91	80	87	70	66	93
6349208005	0	1	1	2	1	22	CZ	Belarus	NA	NA	NA	NA	NA	NA	1	0.5	NA	6	Belarus	4	4	4	5	4	4	100	83	74	67	73	59	69	94	99	81	81	54	87	85	72
6349805534	0	0	1	2	1	22	CZ	CZ	-0.87	35200	25	0.97	1.055	3	1	3	3	NA	Czech	6	5	6	6	5	6	NA	NA	NA	NA	NA	NA	NA	NA	NA	NA	NA	NA	NA	NA	NA
6347839569	0	0	1	1	1	21	CZ	CZ	-0.87	35200	25	0.97	1.055	3	2	NA	NA	NA	Czechs	5	4	4	NA	NA	NA	35	80	75	80	20	100	100	80	50	50	10	5	80	85	10
6091512454	0	0	1	1	2	26	CZ	CZ	-0.87	35200	25	0.97	1.055	3	1	4	4	NA	white	6	4	4	7	2	7	100	100	90	100	94	100	100	100	100	100	100	100	100	100	86
6170145592	0	1	1	1	2	36	CZ	CZ	-0.87	35200	25	0.97	1.055	3	2	NA	NA	NA	czech	6	5	4	NA	NA	NA	100	80	51	82	54	100	100	76	69	100	27	34	100	100	100
6338772362	0	0	1	1	2	31	CZ	CZ	-0.87	35200	25	0.97	1.055	3	1	5.5	5	6	Czech	5	5	5	5	1	5	75	90	75	60	65	20	20	30	100	100	100	75	80	80	65
6347538028	0	0	1	2	1	24	CZ	CZ	-0.87	35200	25	0.97	1.055	3	1	6	3	36	white	6	2	3	3	3	5	NA	NA	NA	NA	NA	NA	NA	NA	NA	NA	NA	NA	NA	NA	NA
6373340609	0	0	1	2	1	30	CZ	CZ	-0.87	35200	25	0.97	1.055	3	1	1.42	1	5	white central european	6	4	4	4	6	6	100	90	95	100	70	100	100	60	95	90	85	50	95	90	80
6368138277	0	0	1	2	1	26	CZ	CZ	-0.87	35200	25	0.97	1.055	3	2	NA	NA	NA	Caucasian/white	5	3	4	NA	NA	NA	85	90	90	75	50	90	90	75	100	75	75	80	75	80	75
6356621472	0	0	1	2	1	26	CZ	CZ	-0.87	35200	25	0.97	1.055	3	1	7.33	7	4	causacian	6	4	5	6	6	7	85	70	70	90	55	65	85	75	100	70	70	75	80	80	90
6353126572	0	0	1	1	2	28	CZ	CZ	-0.87	35200	25	0.97	1.055	3	1	2.67	2	8	Caucasian	6	2	4	6	2	6	0	24	43	43	43	62	65	70	44	61	61	68	85	78	26
6352898169	0	0	1	2	1	27	CZ	CZ	-0.87	35200	25	0.97	1.055	3	1	3.08	3	1		2	1	5	7	7	7	100	61	80	100	50	30	30	30	50	80	71	100	80	100	60
6352804003	0	0	1	2	1	24	CZ	CZ	-0.87	35200	25	0.97	1.055	3	1	0.5	0	6		5	4	5	2	5	2	NA	NA	NA	NA	NA	NA	NA	NA	NA	NA	NA	NA	NA	NA	NA
6352288783	0	0	1	2	1	48	CZ	CZ	-0.87	35200	25	0.97	1.055	3	2	NA	NA	NA	Czech	5	2	2	NA	NA	NA	80	80	49	54	63	59	19	82	100	100	100	86	45	26	37
6350991826	0	0	1	2	1	39	CZ	CZ	-0.87	35200	25	0.97	1.055	3	1	0.25	NA	3	Czech/Slavic	5	2	5	4	3	5	60	65	65	70	50	70	70	50	79	51	20	20	79	50	82
6350697860	0	0	1	2	1	30	CZ	CZ	-0.87	35200	25	0.97	1.055	3	2	NA	NA	NA	Czech	5	4	6	6	6	7	100	100	60	95	50	75	95	70	100	100	100	60	100	80	25
6350426525	0	0	1	2	1	25	CZ	CZ	-0.87	35200	25	0.97	1.055	3	1	1.08	1	1	Czech	3	5	3	6	2	6	86	99	79	100	50	64	100	36	89	100	100	79	100	72	47
6349014135	0	0	1	2	1	22	CZ	CZ	-0.87	35200	25	0.97	1.055	3	1	2.67	2	8	Czech	5	4	5	5	3	3	100	90	100	85	50	100	90	100	100	90	100	70	100	85	95
6348469192	0	0	1	2	1	35	CZ	CZ	-0.87	35200	25	0.97	1.055	3	1	6.83	6	10	Caucasian	5	5	4	4	4	4	NA	NA	NA	NA	NA	NA	NA	NA	NA	NA	NA	NA	NA	NA	NA
6348397721	0	0	1	2	1	24	CZ	CZ	-0.87	35200	25	0.97	1.055	3	1	8.33	8	4		2	NA	5	6	4	5	100	100	72	83	52	67	67	67	75	84	91	93	52	74	86
6348341383	0	0	1	2	1	42	CZ	CZ	-0.87	35200	25	0.97	1.055	3	2	NA	NA	NA	Caucasian	2	2	4	4	4	4	85	64	52	46	55	66	62	66	81	86	63	49	66	68	22
6348182175	0	0	1	2	1	23	CZ	CZ	-0.87	35200	25	0.97	1.055	3	2	NA	NA	NA	Czech	5	5	4	NA	NA	NA	15	60	64	100	90	82	82	90	100	100	95	26	82	100	25
6348169192	0	0	1	2	1	24	CZ	CZ	-0.87	35200	25	0.97	1.055	3	2	NA	NA	NA	czech/white	5	2	4	NA	NA	NA	NA	NA	NA	NA	NA	NA	NA	NA	NA	NA	NA	NA	NA	NA	NA
6348034036	0	0	1	1	2	30	CZ	CZ	-0.87	35200	25	0.97	1.055	3	1	2.75	2	9	Slavic	5	6	5	7	1	5	100	100	90	95	90	90	95	90	50	50	50	80	100	100	100
6347981336	0	0	1	2	1	28	CZ	CZ	-0.87	35200	25	0.97	1.055	3	1	2.75	2	9	Slavic/Jewish	6	1	3	6	7	4	100	100	79	100	100	69	100	70	50	100	90	70	100	100	100
6347901712	0	0	1	2	3	29	CZ	CZ	-0.87	35200	25	0.97	1.055	3	1	1.58	1	7	Czech	3	3	2	4	6	6	79	79	67	40	34	75	49	53	63	100	71	65	31	10	19
6347745845	0	0	1	2	1	25	CZ	CZ	-0.87	35200	25	0.97	1.055	3	1	5.92	5	11	Caucasion	5	2	2	7	6	2	100	100	90	100	40	100	100	24	56	35	26	75	100	100	100
6347700087	0	0	1	2	1	24	CZ	CZ	-0.87	35200	25	0.97	1.055	3	1	8.25	8	3	Czech	5	4	7	6	5	6	65	74	64	62	29	69	58	54	80	78	70	54	69	75	28
6347639469	0	0	1	2	1	34	CZ	CZ	-0.87	35200	25	0.97	1.055	3	1	12.17	12	2	Czech	4	3	1	4	6	4	100	100	100	100	48	75	68	36	100	100	100	100	69	87	64
6347617961	0	0	1	1	2	31	CZ	CZ	-0.87	35200	25	0.97	1.055	3	1	10.42	10	5	Czech	6	5	6	6	3	6	32	68	88	91	80	100	46	83	94	96	71	17	98	32	54
6347601643	0	0	1	2	1	23	CZ	CZ	-0.87	35200	25	0.97	1.055	3	1	1.67	1	8	Caucasian	5	2	4	3	6	4	NA	NA	NA	NA	NA	NA	NA	NA	NA	NA	NA	NA	NA	NA	NA
6347515263	0	0	1	2	3	19	CZ	CZ	-0.87	35200	25	0.97	1.055	3	1	0.33	0	4	Czech	4	2	3	4	6	5	31	100	85	73	90	91	93	100	100	100	91	87	95	65	54
6347452609	0	0	1	2	1	26	CZ	CZ	-0.87	35200	25	0.97	1.055	3	1	0.92	NA	11	CZ	4	2	5	6	6	6	100	85	85	95	85	88	94	90	89	90	90	91	83	92	96
6347406858	0	0	1	2	1	23	CZ	CZ	-0.87	35200	25	0.97	1.055	3	1	0.75	0	9	Czech	6	3	4	7	4	5	100	90	75	100	83	100	85	100	100	89	70	70	100	70	72
6347389192	0	0	1	2	1	32	CZ	CZ	-0.87	35200	25	0.97	1.055	3	1	0.5	0	6	white	7	2	6	5	5	7	84	77	67	94	65	62	92	26	97	90	83	83	73	78	80
6347380149	0	0	1	2	1	29	CZ	CZ	-0.87	35200	25	0.97	1.055	3	1	7.42	7	5		5	NA	4	5	5	6	90	60	60	90	60	90	90	90	100	100	60	60	100	80	20
6347350832	0	0	1	2	1	22	CZ	CZ	-0.87	35200	25	0.97	1.055	3	1	2.17	2	2	Europoid	5	1	4	4	3	6	NA	NA	NA	NA	NA	NA	NA	NA	NA	NA	NA	NA	NA	NA	NA
6347346555	0	1	1	2	1	26	CZ	CZ	-0.87	35200	25	0.97	1.055	3	1	1.92	1	11		3	4	5	4	3	5	NA	NA	NA	NA	NA	NA	NA	NA	NA	NA	NA	NA	NA	NA	NA
6347327617	0	1	1	2	2	26	CZ	CZ	-0.87	35200	25	0.97	1.055	3	1	1.75	1	9	czech	6	2	5	5	3	4	85	74	69	22	69	83	57	84	92	94	82	35	41	67	52
6347321329	0	0	1	2	1	25	CZ	CZ	-0.87	35200	25	0.97	1.055	3	1	2.83	2	10	Central Europe / white	5	3	4	5	5	6	85	70	65	100	60	85	100	80	90	95	85	90	70	70	100
6347312230	0	0	1	1	1	25	CZ	CZ	-0.87	35200	25	0.97	1.055	3	1	3.75	3	9	Caucasian	6	4	4	5	4	4	NA	NA	NA	NA	NA	NA	NA	NA	NA	NA	NA	NA	NA	NA	NA
6347306416	0	1	1	2	1	25	CZ	CZ	-0.87	35200	25	0.97	1.055	3	1	1	1	NA	Czech	4	4	6	6	6	4	90	89	90	90	72	100	100	50	61	49	72	73	70	63	80
6347304453	0	0	1	1	2	30	CZ	CZ	-0.87	35200	25	0.97	1.055	3	2	NA	NA	NA	caucasian	2	2	2	5	NA	5	NA	NA	NA	NA	NA	NA	NA	NA	NA	NA	NA	NA	NA	NA	NA
6347300200	0	0	1	2	1	28	CZ	CZ	-0.87	35200	25	0.97	1.055	3	1	3.83	3	10	Czech	3	4	3	6	6	3	100	93	100	100	40	100	100	75	80	80	80	90	100	20	90
6343364633	0	0	1	2	1	25	CZ	CZ	-0.87	35200	25	0.97	1.055	3	1	0.92	0	11	Czech	4	2	5	6	5	6	76	63	68	86	51	93	90	93	91	91	74	97	91	80	60
6340031630	0	0	1	2	1	32	CZ	CZ	-0.87	35200	25	0.97	1.055	3	2	NA	NA	NA	European	5	NA	3	NA	NA	NA	95	80	100	100	75	70	50	76	80	100	80	60	70	60	50
6339731570	0	0	1	2	1	24	CZ	CZ	-0.87	35200	25	0.97	1.055	3	1	1	1	NA	Caucasian	5	3	5	4	4	4	82	51	71	100	66	78	100	55	57	73	36	80	87	99	100
6339687724	0	0	1	2	1	27	CZ	CZ	-0.87	35200	25	0.97	1.055	3	1	1.25	1	3	west slavic- czech	5	4	6	5	3	4	89	100	87	77	66	94	86	88	100	91	51	46	19	84	66
6339279245	0	0	1	2	1	25	CZ	CZ	-0.87	35200	25	0.97	1.055	3	1	2.17	2	2	Czech	6	6	6	6	4	3	100	60	90	65	70	90	90	65	100	86	100	90	87	64	95
6339232791	0	0	1	2	1	28	CZ	CZ	-0.87	35200	25	0.97	1.055	3	1	3.08	3	1	Caucasian/white	7	5	5	6	6	6	100	81	91	100	70	41	85	76	60	100	100	20	90	60	51
6209234840	0	0	1	2	1	22	CZ	CZ	-0.87	35200	25	0.97	1.055	3	1	2.08	2	1	czech	5	1	5	5	4	4	22	41	52	89	83	51	87	51	93	93	94	53	57	73	58
6203380991	0	0	1	2	1	21	CZ	CZ	-0.87	35200	25	0.97	1.055	3	2	NA	NA	NA		4	5	5	4	3	4	92	86	68	55	77	14	10	75	83	57	64	61	93	74	25
6203368819	0	0	1	1	2	21	CZ	CZ	-0.87	35200	25	0.97	1.055	3	2	NA	NA	NA		1	1	1	NA	NA	NA	0	25	28	29	65	100	100	100	NA	100	NA	100	100	NA	NA
6202755436	0	0	1	1	2	22	CZ	CZ	-0.87	35200	25	0.97	1.055	3	2	NA	NA	NA		6	1	7	NA	NA	NA	69	60	100	50	50	100	100	100	100	100	100	27	33	62	37
6179700764	0	0	1	2	1	28	CZ	CZ	-0.87	35200	25	0.97	1.055	3	1	4	4	0	european (white)	4	5	4	5	4	3	75	70	100	45	55	50	75	90	85	75	80	70	65	100	90
6174891372	0	1	1	2	1	30	CZ	CZ	-0.87	35200	25	0.97	1.055	3	1	9.5	9	6	caucasian	3	5	6	4	5	3	85	75	80	71	65	85	79	45	78	49	63	34	80	65	45
6171353206	0	0	1	1	2	39	CZ	CZ	-0.87	35200	25	0.97	1.055	3	1	3	3	NA	Czech	3	2	3	5	4	2	NA	NA	NA	NA	NA	NA	NA	NA	NA	NA	NA	NA	NA	NA	NA
6170109496	0	0	1	2	1	25	CZ	CZ	-0.87	35200	25	0.97	1.055	3	1	7	7	0	caucasian	6	1	6	7	5	7	82	67	75	96	62	83	97	47	67	86	72	61	89	88	53
6169992289	0	0	1	2	1	27	CZ	CZ	-0.87	35200	25	0.97	1.055	3	2	NA	NA	NA	? I'm white? weird question for Europeans	5	5	4	NA	NA	NA	52	19	12	21	49	50	57	16	63	32	46	37	76	98	22
6169708464	0	1	1	1	1	28	CZ	CZ	-0.87	35200	25	0.97	1.055	3	2	NA	NA	NA	European	5	4	6	NA	NA	NA	NA	NA	NA	NA	NA	NA	NA	NA	NA	NA	NA	NA	NA	NA	NA
6169547365	0	0	1	2	3	23	CZ	CZ	-0.87	35200	25	0.97	1.055	3	1	0.5	0	6	caucasian	5	3	6	6	2	4	92	83	89	93	82	100	100	90	71	100	25	51	85	32	74
6169476133	0	0	1	2	1	29	CZ	CZ	-0.87	35200	25	0.97	1.055	3	1	4.83	4	10	czech	6	2	7	6	5	7	NA	NA	NA	NA	NA	NA	NA	NA	NA	NA	NA	NA	NA	NA	NA
6169420208	0	0	1	2	1	30	CZ	CZ	-0.87	35200	25	0.97	1.055	3	1	4.17	4	2	Caucasian	6	3	5	7	6	5	100	100	80	80	80	50	50	40	100	100	100	90	95	95	80
6095689518	0	0	1	1	2	27	CZ	CZ	-0.87	35200	25	0.97	1.055	3	1	2.58	2	7	Czech	2	2	5	5	5	5	95	80	60	85	30	60	80	80	78	64	22	60	84	73	59
6092623859	0	0	1	1	1	18	CZ	CZ	-0.87	35200	25	0.97	1.055	3	2	NA	NA	NA	caucasian	4	4	2	NA	NA	NA	NA	NA	NA	NA	NA	NA	NA	NA	NA	NA	NA	NA	NA	NA	NA
6091650152	0	0	1	2	1	27	CZ	CZ	-0.87	35200	25	0.97	1.055	3	1	0.75	0	9	european	6	2	6	5	3	5	NA	NA	NA	NA	NA	NA	NA	NA	NA	NA	NA	NA	NA	NA	NA
6091589860	0	0	1	2	1	31	CZ	CZ	-0.87	35200	25	0.97	1.055	3	1	11.25	11	3	caucasian	5	2	7	6	5	6	100	80	100	100	70	100	100	80	100	80	60	35	50	55	50
6091510660	0	0	1	2	1	28	CZ	CZ	-0.87	35200	25	0.97	1.055	3	1	0.17	NA	2	?	6	1	6	5	4	6	100	100	90	90	90	50	50	50	100	95	85	70	80	90	70
6091500877	0	0	1	2	1	31	CZ	CZ	-0.87	35200	25	0.97	1.055	3	1	1.33	1	4	Caucasian	4	2	4	3	4	4	100	75	100	100	70	100	100	100	100	80	80	100	80	60	80
6090418369	0	0	1	1	2	26	CZ	CZ	-0.87	35200	25	0.97	1.055	3	1	9.75	9	9	caucasian	5	2	4	6	1	2	95	70	60	95	55	39	95	34	94	81	74	75	72	72	38
6090319524	0	0	1	2	1	24	CZ	CZ	-0.87	35200	25	0.97	1.055	3	1	1.33	1	4	Europien	4	5	4	3	4	4	94	68	33	54	62	89	82	87	94	87	82	79	95	95	57
6089948649	0	0	1	2	1	29	CZ	CZ	-0.87	35200	25	0.97	1.055	3	1	8.33	8	4		5	4	5	5	6	5	99	90	56	72	46	79	52	80	80	60	84	59	67	88	84
6089845966	0	0	1	2	1	23	CZ	CZ	-0.87	35200	25	0.97	1.055	3	1	4.42	4	5		5	2	3	3	4	6	80	80	70	70	60	90	90	70	80	90	60	40	60	70	60
6089804658	0	0	1	2	1	24	CZ	CZ	-0.87	35200	25	0.97	1.055	3	1	0.83	0	10	European	6	2	5	6	6	5	90	70	90	90	90	80	80	80	100	100	60	60	70	100	80
6089797762	0	0	1	1	2	26	CZ	CZ	-0.87	35200	25	0.97	1.055	3	2	NA	NA	NA	White	5	5	5	NA	NA	NA	NA	NA	NA	NA	NA	NA	NA	NA	NA	NA	NA	NA	NA	NA	NA
6350659756	0	0	1	1	1	51	CZ	CZ	-0.87	35200	25	0.97	1.055	3	1	21	21	0	Caucasian	4	2	5	2	1	4	95	95	90	90	30	70	70	50	50	50	60	70	70	60	20
6169500721	0	0	1	2	1	24	CZ	CZ	-0.87	35200	25	0.97	1.055	3	1	7.33	7	4	Caucasian	5	2	4	6	5	4	98	82	87	90	53	84	84	54	96	84	74	100	82	74	100
6347377711	0	0	1	2	1	22	CZ	CZ	-0.87	35200	25	0.97	1.055	3	1	0.83	NA	10	europian	5	2	5	5	6	5	75	80	75	50	70	90	90	60	75	75	70	90	90	50	14
6352421261	0	0	1	1	1	43	CZ	CZ	-0.87	35200	25	0.97	1.055	3	1	10.42	10	5	Jewish, Czech	4	4	6	6	4	6	80	70	75	90	80	100	100	100	90	80	50	20	95	60	75
6351510175	0	0	1	1	2	24	CZ	CZ	-0.87	35200	25	0.97	1.055	3	1	4.5	4	6	Caucasian	4	3	3	5	5	2	70	100	100	100	40	80	95	39	75	80	50	85	85	50	50
6349939490	0	0	1	2	1	30	CZ	CZ	-0.87	35200	25	0.97	1.055	3	2	NA	NA	NA	White	6	2	3	6	3	3	100	99	90	100	60	50	40	40	100	100	90	100	90	40	90
6347569370	0	0	1	2	1	20	CZ	CZ	-0.87	35200	25	0.97	1.055	3	2	NA	NA	NA	Czech	2	5	3	NA	NA	NA	NA	NA	NA	NA	NA	NA	NA	NA	NA	NA	NA	NA	NA	NA	NA
6091501442	0	0	1	2	1	23	CZ	CZ	-0.87	35200	25	0.97	1.055	3	1	4.25	4	3	czech	6	3	4	5	6	3	75	50	35	66	35	90	75	40	90	80	80	70	80	60	95
6094210304	0	1	1	2	1	30	CZ	CZ	-0.87	35200	25	0.97	1.055	3	1	2.17	2	2	Czech	6	2	5	3	5	5	100	100	100	100	90	100	100	100	76	65	44	72	87	61	85
6347597200	0	0	1	2	1	20	CZ	CZ	-0.87	35200	25	0.97	1.055	3	2	NA	NA	NA	Czech	6	NA	1	NA	NA	NA	70	70	70	40	0	60	60	NA	100	90	90	50	50	70	NA
6091456973	0	0	1	2	1	29	CZ	CZ	-0.87	35200	25	0.97	1.055	3	2	NA	NA	NA	Caucasian	6	1	4	NA	NA	NA	NA	NA	NA	NA	NA	NA	NA	NA	NA	NA	NA	NA	NA	NA	NA
6089806583	0	0	1	2	1	21	CZ	CZ	-0.87	35200	25	0.97	1.055	3	2	NA	NA	NA	Czech	4	5	5	6	5	6	100	70	50	40	60	90	90	90	30	95	80	65	50	90	80
6089786533	0	0	1	2	1	24	CZ	CZ	-0.87	35200	25	0.97	1.055	3	1	7.17	7	2	Czech, caucasian	5	1	4	6	5	5	90	80	75	80	60	70	80	55	91	74	79	80	70	75	90
6352251226	0	0	1	1	2	33	CZ	CZ	-0.87	35200	25	0.97	1.055	3	1	2.25	2	3	Caucasian	5	2	3	4	5	4	NA	NA	NA	NA	NA	NA	NA	NA	NA	NA	NA	NA	NA	NA	NA
6091978439	0	1	1	1	2	31	CZ	Qatar	NA	NA	NA	NA	NA	NA	1	0.17	NA	2		4	4	6	7	1	7	100	100	100	100	100	100	100	100	100	100	100	100	100	100	100
6347321814	0	1	1	2	1	22	CZ	Russia	NA	NA	NA	NA	NA	NA	1	0.17	0	2	Czech	4	5	5	6	7	5	96	99	80	64	71	100	56	65	77	95	100	78	82	75	64
6347356239	0	1	1	2	1	28	CZ	Slovak Republic	NA	NA	NA	NA	NA	NA	1	0.33	0	4		5	3	6	5	4	6	72	72	85	94	77	57	58	98	100	24	60	83	100	100	100
6352288446	0	1	1	2	1	25	CZ	Slovakia	NA	NA	NA	NA	NA	NA	1	0.42	NA	5	Slovak	5	1	6	5	4	7	60	74	80	83	70	85	76	92	100	100	90	92	93	73	90
6347773166	0	1	1	2	1	25	CZ	Slovakia	NA	NA	NA	NA	NA	NA	1	4	4	NA		5	NA	4	5	4	6	NA	NA	NA	NA	NA	NA	NA	NA	NA	NA	NA	NA	NA	NA	NA
6347426336	0	1	1	2	1	29	CZ	Slovakia	NA	NA	NA	NA	NA	NA	1	3.67	3	8	slovak	4	2	5	6	6	7	100	100	100	100	50	85	100	50	100	65	80	0	85	65	100
6347397583	0	1	1	2	1	28	CZ	Slovakia	NA	NA	NA	NA	NA	NA	2	NA	NA	NA	Slovak	6	3	4	6	7	4	100	80	80	100	100	100	90	100	95	90	60	85	85	90	90
6347366501	0	1	1	2	1	29	CZ	Slovakia	NA	NA	NA	NA	NA	NA	1	11.92	11	11		5	4	5	6	6	6	NA	NA	NA	NA	NA	NA	NA	NA	NA	NA	NA	NA	NA	NA	NA
6347304251	0	1	1	2	1	24	CZ	Slovakia	NA	NA	NA	NA	NA	NA	1	0.75	NA	9		4	2	6	6	6	7	64	68	79	80	51	83	87	62	39	59	50	49	71	72	74
6338709703	0	1	1	2	1	27	CZ	Slovakia	NA	NA	NA	NA	NA	NA	1	10.67	10	8	Slovak	4	2	4	4	3	3	100	100	85	90	60	95	75	75	100	80	99	30	66	60	0
6203652197	0	1	1	2	3	22	CZ	Spain	NA	NA	NA	NA	NA	NA	2	NA	NA	NA	Czech	6	5	4	7	5	7	10	10	30	70	70	90	50	90	100	70	60	65	80	80	42
6089992535	0	1	1	1	2	35	CZ	USA	NA	NA	NA	NA	NA	NA	1	8	8	NA	Caucasian	5	5	4	7	3	4	NA	100	33	40	12	1	0	1	0	0	0	0	0	0	0
6347803986	0	0	1	2	1	22	CZ	CZ	-0.87	35200	25	0.97	1.055	3	1	2.92	2	11	White	3	2	4	4	4	5	100	100	50	90	50	20	60	30	100	80	100	70	100	70	80
6347489073	0	0	1	2	1	30	CZ	CZ	-0.87	35200	25	0.97	1.055	3	2	NA	NA	NA	Czech	4	6	4	5	4	5	NA	NA	NA	NA	NA	NA	NA	NA	NA	NA	NA	NA	NA	NA	NA
6347459822	0	0	1	2	1	22	CZ	CZ	-0.87	35200	25	0.97	1.055	3	2	NA	NA	NA		2	4	3	6	6	5	100	100	100	100	95	100	100	90	90	90	90	80	90	100	30
6202757680	0	0	1	2	1	21	CZ	CZ	-0.87	35200	25	0.97	1.055	3	1	3	3	NA	Czech	6	4	4	5	4	3	80	65	72	95	65	100	90	100	90	80	85	95	95	100	70
6117490036	0	0	1	1	1	49	Germany	Germany	-0.87	50200	27	0.97	1.03	5	1	27.42	27	5	Europ�isch	4	4	4	5	NA	4	91	95	NA	47	51	83	80	48	70	95	65	45	85	96	36
6093862444	0	0	1	2	1	30	Germany	Germany	-0.87	50200	27	0.97	1.03	5	1	3.83	3	10		6	3	2	4	6	4	NA	NA	NA	NA	NA	NA	NA	NA	NA	NA	NA	NA	NA	NA	NA
6190980417	0	1	1	1	1	28	Danemark	France	NA	NA	NA	NA	NA	NA	1	1.75	1	9	Fran�aise	2	2	3	6	5	4	100	85	80	70	75	90	90	95	25	10	65	90	100	100	90
6211864478	0	1	1	2	3	25	Denmark	Sweden	NA	NA	NA	NA	NA	NA	1	2	2	NA	Swedish	4	3	5	5	4	5	NA	NA	NA	NA	NA	NA	NA	NA	NA	NA	NA	NA	NA	NA	NA
6092445482	0	1	1	2	1	38	Ecuador	Colombia	NA	NA	NA	NA	NA	NA	1	8	8	NA	NA	5	5	4	7	4	4	100	100	83	54	52	71	50	40	100	100	100	70	49	52	100
6090235657	0	1	1	2	1	33	Escocia	Colombia	NA	NA	NA	NA	NA	NA	2	NA	NA	NA	Latina	5	4	7	5	2	7	100	100	80	92	86	30	30	29	100	100	81	100	100	76	83
6089984793	0	1	1	2	1	39	Escocia	Espana	NA	NA	NA	NA	NA	NA	1	22	22	NA	Espana	3	3	5	5	5	5	88	89	89	92	57	87	89	56	91	92	91	38	77	83	52
6174994069	0	1	1	2	1	18	Escocia	Espa�a	NA	NA	NA	NA	NA	NA	2	NA	NA	NA	Blanca	6	2	3	6	5	7	100	100	100	100	100	100	80	100	100	100	100	100	100	100	80
6092105704	0	1	1	2	1	45	Espa�a	Colombia	NA	NA	NA	NA	NA	NA	1	10	10	NA		5	1	7	7	7	7	100	100	99	100	100	100	100	93	100	100	57	75	87	100	100
6387818636	0	1	1	2	1	31	Espa�a	Portugal	NA	NA	NA	NA	NA	NA	1	10.67	10	8	caucasica	6	5	4	5	4	6	100	100	80	100	NA	66	100	54	100	100	NA	100	51	54	100
6115073318	0	1	1	1	2	22	Estonia	Estonia	NA	NA	NA	NA	NA	NA	2	NA	NA	NA	Estonian	5	4	5	NA	NA	NA	77	91	93	80	73	82	22	46	65	24	53	15	88	65	45
6147100900	0	1	1	2	3	25	Finland	Finland	NA	NA	NA	NA	NA	NA	1	0.67	NA	8	White	5	2	4	5	5	4	100	100	80	92	84	91	92	75	86	100	72	88	100	86	84
6211668131	0	1	1	1	2	22	Finland	Venezuela	NA	NA	NA	NA	NA	NA	1	1.08	1	1	White European	6	4	6	6	3	7	100	100	100	100	70	100	100	71	80	40	22	40	61	66	81
6127133859	0	1	1	2	1	28	Finlandia	Polska	NA	NA	NA	NA	NA	NA	2	NA	NA	NA	S?owia?skie	4	3	7	NA	NA	NA	50	50	50	100	95	95	100	100	100	100	90	80	80	10	90
6147217817	0	1	1	2	2	20	Fran�a	Portugal	NA	NA	NA	NA	NA	NA	1	3.92	3	11	Caucasiana	5	5	4	6	4	3	100	100	100	17	80	86	100	61	61	90	100	7	100	46	100
6221669909	0	1	1	2	1	36	France	Allemagne	NA	NA	NA	NA	NA	NA	2	NA	NA	NA	Allemand	5	4	4	5	4	4	82	81	70	86	73	31	73	49	52	76	89	80	80	83	79
6339131959	0	1	1	2	1	30	France	Czech republic	NA	NA	NA	NA	NA	NA	1	7.67	7	8	White	5	5	4	5	3	4	100	51	100	100	51	100	100	100	100	100	100	50	100	100	NA
6192221185	0	1	1	2	1	27	France	?tats-Unis	NA	NA	NA	NA	NA	NA	1	7	7	0	Franco-am�ricaine	6	6	6	6	3	7	81	90	100	100	66	88	90	100	100	80	100	100	82	100	62
6649742633	0	0	1	2	1	29	France	France	-0.46	43600	29.2	0.96	1.03	5	1	2.25	2	3	fran�aise	6	3	5	6	5	6	NA	NA	NA	NA	NA	NA	NA	NA	NA	NA	NA	NA	NA	NA	NA
6224226681	0	0	1	1	1	29	France	France	-0.46	43600	29.2	0.96	1.03	5	1	4.5	4	6	Fran�aise	7	4	4	6	4	4	100	100	100	100	75	100	100	61	100	100	100	82	70	53	78
6222704320	0	0	1	2	1	28	France	France	-0.46	43600	29.2	0.96	1.03	5	1	9.67	9	8	Fran�aise	3	5	5	5	3	5	70	70	75	64	46	62	62	45	82	82	57	56	79	75	73
6222346654	0	0	1	2	1	29	France	France	-0.46	43600	29.2	0.96	1.03	5	1	6	6	NA	Fran�aise	4	4	5	5	5	5	99	99	86	81	66	98	99	79	90	63	61	57	93	93	93
6219963536	0	0	1	1	2	41	France	France	-0.46	43600	29.2	0.96	1.03	5	1	14	14	NA	France	4	6	4	6	1	6	100	85	80	65	65	100	100	80	100	75	100	60	61	25	25
6219874807	0	0	1	2	1	31	France	France	-0.46	43600	29.2	0.96	1.03	5	1	11.42	11	5	Fran�aise, Allemande	5	5	5	6	6	7	90	90	90	90	30	100	80	50	90	80	80	50	70	30	20
6219579670	0	0	1	2	1	56	France	France	-0.46	43600	29.2	0.96	1.03	5	1	28.33	28	4	Fran�aise	2	6	6	6	3	6	86	50	39	26	50	75	76	89	86	87	86	55	85	95	50
6218547180	0	0	1	1	2	33	France	France	-0.46	43600	29.2	0.96	1.03	5	2	NA	NA	NA	Francais	6	3	6	NA	NA	NA	50	24	81	86	74	42	30	20	36	53	27	43	68	76	77
6208599748	0	0	1	2	1	39	France	France	-0.46	43600	29.2	0.96	1.03	5	1	18	18	NA	fran�aise	5	5	6	6	6	4	81	87	85	94	73	21	48	60	87	67	64	2	32	39	2
6207362980	0	0	1	2	1	27	France	France	-0.46	43600	29.2	0.96	1.03	5	1	4.67	4	8	Fran�aise	6	1	4	5	4	3	26	12	69	99	31	46	99	93	99	90	NA	93	93	99	94
6206841135	0	0	1	2	1	38	France	France	-0.46	43600	29.2	0.96	1.03	5	1	9.5	9	6	francaise	6	5	4	4	3	4	84	74	53	39	60	43	50	63	83	78	83	13	27	67	18
6205691067	0	0	1	2	1	39	France	France	-0.46	43600	29.2	0.96	1.03	5	1	4.25	2	27	Fran�aise	6	1	7	6	6	4	100	75	75	95	75	95	90	90	100	100	90	100	100	100	70
6205662434	0	0	1	1	1	57	France	France	-0.46	43600	29.2	0.96	1.03	5	1	0.83	0	10	France	5	4	6	6	1	6	95	96	100	100	100	92	78	84	95	96	57	56	84	67	54
6205454466	0	0	1	2	1	30	France	France	-0.46	43600	29.2	0.96	1.03	5	1	5	5	NA	Fran�aise	3	4	4	4	3	4	100	90	100	100	90	80	70	80	100	100	80	40	100	100	10
6204636931	0	0	1	2	3	47	France	France	-0.46	43600	29.2	0.96	1.03	5	1	4.08	4	1	Francaise	4	4	5	6	1	6	100	100	92	97	67	96	93	95	100	100	100	46	63	100	54
6204475732	0	0	1	1	2	27	France	France	-0.46	43600	29.2	0.96	1.03	5	2	NA	NA	NA	Fran�ais	4	3	3	4	1	4	100	100	87	87	72	71	83	100	31	40	50	57	69	80	50
6204419954	0	0	1	2	1	30	France	France	-0.46	43600	29.2	0.96	1.03	5	1	6	6	NA	Fran�aise	4	6	3	4	4	6	30	20	60	80	20	70	70	50	100	80	80	80	70	50	50
6204262522	0	0	1	2	1	43	France	France	-0.46	43600	29.2	0.96	1.03	5	1	0.5	NA	6	Fran�aise	6	6	4	7	7	6	100	100	84	88	92	71	100	100	100	100	100	48	100	100	16
6204142022	0	0	1	1	2	49	France	France	-0.46	43600	29.2	0.96	1.03	5	1	21.42	21	5	Fran�aise	5	3	7	3	NA	5	90	70	80	99	50	70	70	50	100	80	80	50	90	70	50
6204127583	0	0	1	2	1	38	France	France	-0.46	43600	29.2	0.96	1.03	5	1	12	12	NA	Fran�aise	2	4	4	4	4	4	90	90	51	38	30	40	60	75	100	100	100	60	76	100	60
6204101904	0	0	1	2	1	21	France	France	-0.46	43600	29.2	0.96	1.03	5	1	0.08	NA	1	fran�aise	5	5	3	6	3	3	100	95	100	90	90	60	70	80	90	100	95	30	80	20	60
6204068782	0	0	1	2	3	29	France	France	-0.46	43600	29.2	0.96	1.03	5	1	4.25	4	3	Fran�aise	3	5	4	3	4	4	99	99	85	99	70	85	85	85	100	80	90	50	85	90	10
6203938589	0	0	1	2	3	25	France	France	-0.46	43600	29.2	0.96	1.03	5	1	0.17	NA	2	fran�aise	5	5	4	6	4	4	80	80	60	60	70	100	100	90	100	80	20	40	80	70	50
6203916810	0	0	1	1	2	22	France	France	-0.46	43600	29.2	0.96	1.03	5	2	NA	NA	NA	Fran�aise	5	4	6	NA	NA	NA	79	29	50	94	79	41	82	71	79	82	70	79	74	95	94
6203913624	0	0	1	2	1	23	France	France	-0.46	43600	29.2	0.96	1.03	5	1	0.67	0	8	Fran�aise	4	4	5	6	6	3	75	75	75	75	100	100	100	90	100	100	50	15	100	100	80
6202196311	0	0	1	2	1	35	France	France	-0.46	43600	29.2	0.96	1.03	5	1	1	1	NA	Fran�aise	5	2	3	5	3	3	100	94	76	97	71	81	94	87	97	99	98	59	57	62	88
6201527573	0	0	1	2	1	55	France	France	-0.46	43600	29.2	0.96	1.03	5	1	10	10	NA	Fran�aise	6	NA	7	6	6	4	88	22	0	11	17	NA	100	99	100	100	100	100	NA	NA	100
6198436045	0	0	1	2	1	26	France	France	-0.46	43600	29.2	0.96	1.03	5	2	NA	NA	NA	fran�aise	3	NA	4	NA	NA	NA	NA	NA	NA	NA	NA	NA	NA	NA	NA	NA	NA	NA	NA	NA	NA
6198182418	0	0	1	2	1	34	France	France	-0.46	43600	29.2	0.96	1.03	5	1	NA	NA	NA	Fran�aise	6	2	5	6	4	6	77	60	56	78	64	80	95	52	100	100	100	88	76	63	76
6197760441	0	0	1	2	1	29	France	France	-0.46	43600	29.2	0.96	1.03	5	1	14.33	14	4	fran�aise	5	5	6	5	6	5	72	65	50	58	70	86	68	76	72	98	84	27	90	81	50
6196957232	0	0	1	2	1	28	France	France	-0.46	43600	29.2	0.96	1.03	5	1	1.58	1	7	fran�aise	5	5	6	6	6	6	92	63	67	95	42	54	22	48	96	95	53	98	79	99	58
6196709941	0	0	1	2	1	26	France	France	-0.46	43600	29.2	0.96	1.03	5	1	1.5	1	6	Fran�aise	6	3	5	6	6	4	100	82	92	85	73	100	100	86	92	93	34	47	78	72	76
6196258092	0	0	1	2	1	60	France	France	-0.46	43600	29.2	0.96	1.03	5	2	NA	NA	NA	fran�aise	4	2	4	5	2	4	NA	NA	NA	NA	NA	NA	NA	NA	NA	NA	NA	NA	NA	NA	NA
6196004880	0	0	1	2	1	25	France	France	-0.46	43600	29.2	0.96	1.03	5	2	NA	NA	NA	FRAN�AISE	4	4	5	NA	NA	NA	90	90	80	70	90	NA	100	100	100	100	100	30	80	80	30
6195942123	0	0	1	2	3	32	France	France	-0.46	43600	29.2	0.96	1.03	5	1	5	5	NA	Fran�aise	4	4	4	7	4	4	100	85	89	98	72	98	99	99	98	98	98	0	90	97	0
6195911054	0	0	1	1	2	33	France	France	-0.46	43600	29.2	0.96	1.03	5	1	13.58	13	7	fran�aise	5	5	4	3	1	5	79	89	76	82	31	79	80	29	27	24	12	8	40	57	3
6194791528	0	0	1	2	1	61	France	France	-0.46	43600	29.2	0.96	1.03	5	1	4.25	4	3	fran�aise	7	5	4	4	3	4	99	100	80	80	46	81	82	82	100	100	99	52	80	90	50
6194670713	0	0	1	2	1	19	France	France	-0.46	43600	29.2	0.96	1.03	5	1	0.58	0	7	Fran�aise	4	5	4	4	4	4	75	75	70	60	65	50	45	40	65	70	50	60	80	80	65
6194410651	0	0	1	1	2	29	France	France	-0.46	43600	29.2	0.96	1.03	5	1	3.5	3	6	Fran�aise	4	4	5	6	1	3	100	80	75	100	55	90	90	75	90	90	90	65	70	80	50
6194394452	0	0	1	2	1	29	France	France	-0.46	43600	29.2	0.96	1.03	5	1	3.42	3	5	fran�aise	3	4	4	4	4	4	80	81	58	66	55	54	53	46	91	73	81	41	79	54	69
6194146276	0	0	1	2	1	60	France	France	-0.46	43600	29.2	0.96	1.03	5	1	29	29	NA	fran�aise	6	5	5	6	3	7	100	100	80	81	72	72	73	74	83	99	84	45	78	99	NA
6193955573	0	0	1	2	1	30	France	France	-0.46	43600	29.2	0.96	1.03	5	1	3.83	3	10	Fran�aise	6	4	4	5	4	4	100	100	90	100	80	90	90	90	75	75	80	90	80	100	100
6193685747	0	0	1	2	1	52	France	France	-0.46	43600	29.2	0.96	1.03	5	2	NA	NA	NA	Francaise	3	4	4	3	4	4	44	23	21	28	69	62	62	68	97	88	79	37	54	73	77
6193460754	0	0	1	2	1	36	France	France	-0.46	43600	29.2	0.96	1.03	5	1	NA	NA	NA	Fran�aise	4	4	5	4	4	5	NA	NA	NA	NA	NA	NA	NA	NA	NA	NA	NA	NA	NA	NA	NA
6192898880	0	0	1	2	1	25	France	France	-0.46	43600	29.2	0.96	1.03	5	2	NA	NA	NA	Fran�aise	6	4	6	NA	NA	NA	93	92	94	96	74	96	88	92	95	94	94	81	69	89	85
6192844406	0	0	1	1	2	31	France	France	-0.46	43600	29.2	0.96	1.03	5	1	20	20	NA	fran�ais	4	4	5	5	2	5	NA	NA	NA	NA	NA	NA	NA	NA	NA	NA	NA	NA	NA	NA	NA
6192453851	0	0	1	2	1	28	France	France	-0.46	43600	29.2	0.96	1.03	5	2	NA	NA	NA	Fran�aise	5	5	4	6	6	7	100	74	70	56	67	98	41	37	99	99	99	1	67	66	3
6192449229	0	0	1	2	1	28	France	France	-0.46	43600	29.2	0.96	1.03	5	1	1.67	NA	20	Fran�aise	6	2	3	6	7	7	100	100	50	50	60	100	100	100	70	50	NA	70	0	100	100
6192310020	0	0	1	2	1	24	France	France	-0.46	43600	29.2	0.96	1.03	5	1	5.67	5	8	Fran�aise	3	4	4	4	5	4	81	92	75	51	30	68	71	58	77	51	27	44	92	91	48
6192307181	0	0	1	2	1	35	France	France	-0.46	43600	29.2	0.96	1.03	5	1	3	3	NA	Fran�aise	6	3	5	6	5	6	91	92	79	73	50	77	66	52	100	100	100	81	100	40	78
6192248547	0	0	1	1	2	24	France	France	-0.46	43600	29.2	0.96	1.03	5	1	2.5	2	6	Fran�aise	5	4	5	7	1	5	100	80	90	80	90	100	100	100	100	90	100	90	100	100	94
6192238949	0	0	1	2	1	28	France	France	-0.46	43600	29.2	0.96	1.03	5	1	7.42	7	5	Franco japonaise	6	4	7	6	7	6	NA	NA	NA	NA	NA	NA	NA	NA	NA	NA	NA	NA	NA	NA	NA
6192200283	0	0	1	1	2	27	France	France	-0.46	43600	29.2	0.96	1.03	5	1	8	8	0	Francaise	5	4	6	6	3	6	77	58	63	84	67	62	74	57	88	74	80	54	81	82	50
6191921414	0	0	1	1	2	26	France	France	-0.46	43600	29.2	0.96	1.03	5	1	0.25	NA	3	Fran�aise	2	4	3	6	4	5	95	75	80	80	45	60	60	70	65	30	65	25	33	75	75
6191793754	0	0	1	2	1	28	France	France	-0.46	43600	29.2	0.96	1.03	5	1	1.75	1	9	Fran�aise	5	3	6	5	5	6	75	80	80	100	100	80	100	100	75	90	20	5	95	100	60
6191757033	0	0	1	1	2	30	France	France	-0.46	43600	29.2	0.96	1.03	5	1	0.5	NA	6	Fran�aise	6	3	5	6	4	4	NA	NA	NA	NA	NA	NA	NA	NA	NA	NA	NA	NA	NA	NA	NA
6191734370	0	0	1	2	2	27	France	France	-0.46	43600	29.2	0.96	1.03	5	1	5.75	5	9	Fran�aise	5	3	5	6	4	5	100	91	90	80	60	90	100	71	89	90	90	71	70	59	NA
6191713621	0	0	1	2	1	28	France	France	-0.46	43600	29.2	0.96	1.03	5	1	10	10	NA	fran�aise	5	5	6	4	3	5	50	80	40	50	50	80	80	70	90	70	50	50	70	70	40
6191700878	0	0	1	1	2	26	France	France	-0.46	43600	29.2	0.96	1.03	5	1	0.5	NA	6	Fran�aise	6	3	6	5	2	4	90	70	80	70	80	90	65	85	90	80	75	90	90	100	65
6191553345	0	0	1	2	1	31	France	France	-0.46	43600	29.2	0.96	1.03	5	1	13	13	NA	francaise	4	4	5	4	4	4	100	100	100	100	81	90	93	89	100	100	98	64	70	100	76
6191548550	0	0	1	1	2	26	France	France	-0.46	43600	29.2	0.96	1.03	5	1	2.83	2	10	Fran�aise	4	4	5	6	4	4	100	100	80	80	70	100	100	80	90	90	90	90	90	85	80
6191526096	0	0	1	2	1	40	France	France	-0.46	43600	29.2	0.96	1.03	5	1	9.42	9	5	france	5	4	5	6	5	3	70	30	30	100	60	100	80	90	100	100	100	100	70	80	30
6191433386	0	1	1	1	2	33	France	France	-0.46	43600	29.2	0.96	1.03	5	1	13.08	13	1	Fran�aise	3	4	3	5	4	6	75	25	50	75	25	25	50	10	80	100	100	50	100	75	0
6191431796	0	0	1	1	2	40	France	France	-0.46	43600	29.2	0.96	1.03	5	2	0.75	NA	9	fran�aise	4	5	2	5	2	5	100	100	64	76	71	100	100	100	NA	NA	NA	NA	71	100	68
6191302523	0	0	1	1	2	34	France	France	-0.46	43600	29.2	0.96	1.03	5	1	14.42	14	5	Fran�ais	6	5	4	6	1	6	100	100	83	70	100	45	71	50	80	70	71	62	70	100	35
6191273756	0	0	1	1	2	28	France	France	-0.46	43600	29.2	0.96	1.03	5	1	7	7	NA	fran�aise	4	4	6	5	1	5	87	75	55	40	34	100	100	100	83	66	68	76	54	19	20
6191270540	0	0	1	2	1	29	France	France	-0.46	43600	29.2	0.96	1.03	5	1	2.83	2	10	fran�aise	4	1	4	4	4	5	85	79	56	38	50	75	75	63	84	75	79	43	62	91	23
6191253071	0	0	1	2	1	59	France	France	-0.46	43600	29.2	0.96	1.03	5	2	NA	NA	NA	Fran�aise	4	4	4	NA	NA	NA	0	0	0	70	60	0	60	50	100	80	30	30	70	90	90
6191121576	0	0	1	2	1	20	France	France	-0.46	43600	29.2	0.96	1.03	5	2	NA	NA	NA	FRANCAISE	3	1	3	NA	NA	NA	NA	NA	NA	NA	NA	NA	NA	NA	NA	NA	NA	NA	NA	NA	NA
6191094606	0	0	1	2	1	27	France	France	-0.46	43600	29.2	0.96	1.03	5	2	NA	NA	NA	Fran�aise	5	5	4	NA	NA	NA	100	100	75	80	80	75	75	75	50	50	50	75	80	90	100
6190964007	0	0	1	2	1	27	France	France	-0.46	43600	29.2	0.96	1.03	5	1	1.75	1	9	Fran�aise	4	4	3	5	4	3	93	73	82	90	90	100	99	100	53	50	36	67	75	94	67
6190930053	0	0	1	2	1	30	France	France	-0.46	43600	29.2	0.96	1.03	5	1	4.5	4	6	Francaise	5	4	7	6	3	6	100	100	100	100	69	100	100	100	100	100	51	NA	81	79	NA
6190918775	0	0	1	2	1	25	France	France	-0.46	43600	29.2	0.96	1.03	5	2	NA	NA	NA	fran�aise	6	5	4	NA	NA	NA	90	95	96	90	100	100	100	100	60	66	50	69	70	90	40
6190899265	0	0	1	2	1	26	France	France	-0.46	43600	29.2	0.96	1.03	5	1	0.33	NA	4	Fran�aise	5	5	4	6	7	2	90	70	50	70	90	40	50	100	50	99	75	80	60	100	50
6190874596	0	0	1	2	1	19	France	France	-0.46	43600	29.2	0.96	1.03	5	1	4.5	4	6	Francaise et Br�silienne	6	5	5	7	5	6	90	90	85	64	75	63	63	76	46	100	46	46	76	77	50
6190870196	0	0	1	2	1	40	France	France	-0.46	43600	29.2	0.96	1.03	5	2	NA	NA	NA	Fran�aise	4	2	4	6	4	4	99	98	99	96	82	36	24	51	86	85	50	16	98	97	46
6190842841	0	1	1	1	2	29	France	France	-0.46	43600	29.2	0.96	1.03	5	1	0.5	NA	6	Francaise	6	4	6	6	1	5	90	79	81	90	72	96	96	87	78	87	90	68	51	93	35
6190832003	0	0	1	2	1	28	France	France	-0.46	43600	29.2	0.96	1.03	5	2	NA	NA	NA	Fran�aise	6	2	7	5	3	4	100	100	66	40	61	93	89	88	100	100	19	36	59	80	85
6190824293	0	0	1	1	2	NA	France	France	-0.46	43600	29.2	0.96	1.03	5	1	10	10	NA	france	4	5	4	5	7	2	NA	NA	NA	NA	NA	NA	NA	NA	NA	NA	NA	NA	NA	NA	NA
6190806863	0	0	1	1	2	33	France	France	-0.46	43600	29.2	0.96	1.03	5	1	6.08	6	1	Fran�ais	5	4	4	6	2	4	100	100	97	95	65	20	73	33	92	51	95	19	49	100	42
6190740423	0	0	1	2	1	29	France	France	-0.46	43600	29.2	0.96	1.03	5	1	0.5	NA	6	Fran�aise	4	2	3	6	5	4	92	84	93	47	85	91	88	92	100	100	100	100	86	72	91
6190696610	0	0	1	2	3	28	France	France	-0.46	43600	29.2	0.96	1.03	5	1	2.92	2	11	fran�aise	5	5	4	5	7	7	100	100	99	100	70	33	31	32	100	100	100	50	72	46	83
6190209925	0	0	1	2	1	27	France	France	-0.46	43600	29.2	0.96	1.03	5	1	2.08	2	1	Francaise	5	4	4	6	6	7	70	60	50	80	70	95	100	60	90	100	30	50	100	100	10
6172262222	0	0	1	2	1	29	France	France	-0.46	43600	29.2	0.96	1.03	5	2	NA	NA	NA	fran�aise	5	3	6	NA	NA	NA	85	85	85	40	85	80	30	90	80	85	80	60	80	75	85
6171688119	0	0	1	2	1	29	France	France	-0.46	43600	29.2	0.96	1.03	5	1	6.67	6	8	Fran�aise	4	5	6	6	5	7	86	33	36	39	63	3	98	98	98	97	99	0	11	98	98
6171537518	0	0	1	2	1	28	France	France	-0.46	43600	29.2	0.96	1.03	5	2	NA	NA	NA	Fran�aise	4	4	4	NA	NA	NA	38	22	23	38	24	66	64	32	73	65	23	54	51	48	34
6205608457	0	0	1	2	1	53	France	France	-0.46	43600	29.2	0.96	1.03	5	2	NA	NA	NA	Fran�aise	6	NA	6	NA	NA	NA	100	100	85	100	79	84	84	84	100	100	100	70	100	100	71
6204169466	0	0	1	2	2	24	France	France	-0.46	43600	29.2	0.96	1.03	5	1	2.33	2	4	France	6	5	4	7	5	4	NA	NA	NA	NA	NA	NA	NA	NA	NA	NA	NA	NA	NA	NA	NA
6192229105	0	0	1	1	2	28	France	France	-0.46	43600	29.2	0.96	1.03	5	1	9	9	NA	France	4	4	5	5	1	5	80	70	80	90	79	100	100	70	62	59	60	36	61	75	55
6192181452	0	0	1	1	1	28	France	France	-0.46	43600	29.2	0.96	1.03	5	2	NA	NA	NA	Fran�aise	6	4	6	NA	NA	NA	33	21	38	62	88	47	64	77	77	0	63	33	86	76	4
6208031886	0	1	1	2	1	38	France	MADAGASCAR	NA	NA	NA	NA	NA	NA	1	10	10	NA	MALAGASY	5	1	4	3	7	4	76	24	23	87	77	79	82	91	100	100	100	100	75	90	90
6205232191	0	1	1	2	1	31	France	Maroc	NA	NA	NA	NA	NA	NA	1	12.92	12	11	fran�aise	5	2	4	6	4	4	NA	NA	NA	NA	NA	NA	NA	NA	NA	NA	NA	NA	NA	NA	NA
6192147593	0	1	1	2	1	28	France	Maroc	NA	NA	NA	NA	NA	NA	2	NA	NA	NA	Marocaine	3	1	4	NA	NA	NA	90	82	70	60	68	54	53	70	100	80	65	52	94	84	41
6211016125	0	1	1	2	1	25	France	Sweden	NA	NA	NA	NA	NA	NA	2	NA	NA	NA	Swedish	5	2	6	NA	NA	NA	99	80	30	72	70	12	70	59	82	87	86	61	75	86	64
6193678032	0	1	1	2	1	20	France	Vietnam	NA	NA	NA	NA	NA	NA	2	NA	NA	NA	Fran�aise	4	2	4	5	5	4	25	100	100	100	100	100	100	100	100	100	100	80	100	100	70
6190714460	0	1	1	2	1	26	France		NA	NA	NA	NA	NA	NA	2	NA	NA	NA		4	4	5	5	4	5	100	87	74	100	74	75	77	67	99	99	99	82	81	68	68
6204722835	0	1	1	2	1	47	France	Alg�rie	NA	NA	NA	NA	NA	NA	1	15	15	NA	Francaise	6	2	4	7	6	5	100	53	52	100	26	80	100	7	100	100	100	100	86	49	9
6502870507	0	0	1	1	1	34	France	France	-0.46	43600	29.2	0.96	1.03	5	2	NA	NA	NA	France	6	3	7	6	5	6	NA	NA	NA	NA	NA	NA	NA	NA	NA	NA	NA	NA	NA	NA	NA
6231523931	0	0	1	2	1	26	France	France	-0.46	43600	29.2	0.96	1.03	5	1	7.33	7	4	Francaise	5	2	4	4	4	4	100	82	100	100	50	100	100	50	100	77	9	46	71	79	47
6204164430	0	0	1	2	1	32	France	France	-0.46	43600	29.2	0.96	1.03	5	1	12	12	NA	Fran�aise	5	3	6	7	6	6	100	80	65	80	71	60	75	60	100	40	61	58	74	100	80
6191343049	0	0	1	2	1	22	France	France	-0.46	43600	29.2	0.96	1.03	5	1	NA	NA	NA	Francaise	4	4	6	5	5	6	100	89	60	36	52	100	100	100	100	35	NA	100	25	100	0
6204928856	0	0	1	2	2	29	France	France	-0.46	43600	29.2	0.96	1.03	5	1	2.75	2	9	Fran�aise	4	4	4	4	6	4	NA	NA	NA	NA	NA	NA	NA	NA	NA	NA	NA	NA	NA	NA	NA
6204438564	0	0	1	2	1	29	France	France	-0.46	43600	29.2	0.96	1.03	5	1	6	6	NA	Fran�aise	1	NA	3	5	4	5	98	52	83	87	56	25	52	23	100	100	100	21	47	100	100
6196428334	0	0	1	1	2	30	France	France	-0.46	43600	29.2	0.96	1.03	5	1	NA	NA	NA	Fran�aise	6	3	2	4	4	5	80	70	50	71	61	100	100	100	100	99	99	20	31	52	0
6195925528	0	0	1	2	1	28	France	France	-0.46	43600	29.2	0.96	1.03	5	1	11.58	11	7	Fran�aise	4	4	4	7	6	4	100	100	50	75	75	100	100	100	70	50	NA	40	81	81	83
6195886111	0	0	1	2	1	39	France	France	-0.46	43600	29.2	0.96	1.03	5	1	0.75	0	9	fran�aise	6	7	2	7	6	5	15	50	30	30	10	90	89	50	100	100	80	NA	NA	NA	89
6193694598	0	0	1	2	1	21	France	France	-0.46	43600	29.2	0.96	1.03	5	1	1	1	NA	Fran�aise	5	5	2	6	4	1	74	40	37	82	58	78	74	31	100	66	39	72	100	68	34
6193662159	0	0	1	2	1	49	France	France	-0.46	43600	29.2	0.96	1.03	5	1	7.33	7	4	Fran�aise	4	4	4	5	4	4	70	61	61	81	70	51	51	50	100	100	100	62	44	54	78
6192148055	0	0	1	2	1	23	France	France	-0.46	43600	29.2	0.96	1.03	5	1	0.08	NA	1	France	4	3	2	2	5	5	100	100	75	82	50	79	76	73	82	76	80	16	78	87	17
6213226993	0	1	1	2	1	31	France	Madagascar	NA	NA	NA	NA	NA	NA	1	8.33	8	4	Franco-Malgache	6	NA	4	6	6	6	NA	NA	NA	NA	NA	NA	NA	NA	NA	NA	NA	NA	NA	NA	NA
6419957394	0	1	1	1	2	39	Francia	Italy	NA	NA	NA	NA	NA	NA	1	3.5	3	6		2	4	4	3	4	4	84	52	26	80	37	83	71	77	93	73	51	59	68	40	95
6647228457	0	1	1	2	1	27	Francie	Italy	NA	NA	NA	NA	NA	NA	1	2	2	NA		4	2	4	5	4	4	100	60	100	100	100	100	100	100	100	57	100	100	50	50	100
6180161410	0	1	1	2	1	24	Germany	China	NA	NA	NA	NA	NA	NA	1	1.5	1	6	chinesisch	4	1	4	5	4	3	70	100	86	65	10	65	70	30	100	80	90	85	85	30	85
6092621516	0	1	1	2	1	27	Germany	Colombia	NA	NA	NA	NA	NA	NA	1	1.58	1	7	I don't understand this question. Maybe,	4	1	4	4	4	3	100	100	100	100	80	100	80	60	100	100	0	0	50	50	50
6138570438	0	1	1	1	1	40	Germany	CZ	NA	NA	NA	NA	NA	NA	1	15	15	NA		5	5	5	6	1	6	100	100	70	67	32	85	90	86	85	90	42	67	88	39	63
6385506869	0	1	1	2	3	26	Germany	Czech Republik	NA	NA	NA	NA	NA	NA	1	3.25	3	3	white bitch	5	5	4	3	5	4	NA	NA	NA	NA	NA	NA	NA	NA	NA	NA	NA	NA	NA	NA	NA
6094063583	0	1	1	1	1	24	Germany	Frankreich	NA	NA	NA	NA	NA	NA	2	5.5	5	6	Mitteleurop�er	3	3	2	NA	NA	NA	100	80	75	100	50	100	100	50	100	100	50	80	70	100	100
6094642086	0	0	1	1	1	29	Germany	Germany	-0.87	50200	27	0.97	1.03	5	1	11.83	11	10	deu	4	4	6	4	4	6	100	100	71	100	70	100	100	87	100	100	100	0	68	45	70
6181234052	0	0	1	2	1	22	Germany	Germany	-0.87	50200	27	0.97	1.03	5	1	1.5	1	6	kaukasisch	4	2	4	5	4	4	78	78	73	75	64	64	65	59	88	92	91	42	40	49	33
6209938874	0	0	1	2	1	23	Germany	Germany	-0.87	50200	27	0.97	1.03	5	1	3.5	3	6		4	2	4	6	4	4	100	100	73	99	82	100	100	100	99	80	100	97	100	86	100
6197337406	0	0	1	1	2	25	Germany	Germany	-0.87	50200	27	0.97	1.03	5	1	6.5	6	6	Wei?	5	3	5	5	5	5	100	100	100	100	10	100	100	0	80	80	50	70	70	70	40
6189051768	0	0	1	2	1	24	Germany	Germany	-0.87	50200	27	0.97	1.03	5	1	5.5	5	6		5	1	5	5	5	4	100	51	14	95	62	70	98	54	99	99	99	59	67	98	97
6188984305	0	0	1	2	1	22	Germany	Germany	-0.87	50200	27	0.97	1.03	5	1	2.92	2	11	Kaukasisch	5	2	4	5	4	3	85	70	70	60	60	90	90	50	95	65	85	90	60	60	85
6184482676	0	0	1	2	1	21	Germany	Germany	-0.87	50200	27	0.97	1.03	5	1	3.75	3	9	Deutsch	4	5	4	5	4	5	65	90	40	54	15	86	84	67	90	64	60	50	66	13	65
6183088537	0	0	1	1	3	34	Germany	Germany	-0.87	50200	27	0.97	1.03	5	1	2.42	2	5	Kaukasisch	5	2	6	5	6	2	80	99	100	100	50	80	80	50	100	80	100	20	80	50	50
6183022695	0	0	1	2	1	21	Germany	Germany	-0.87	50200	27	0.97	1.03	5	1	1.33	1	4	Deutsch	5	2	6	6	6	5	86	84	83	98	54	97	92	44	78	92	75	55	80	78	59
6182794699	0	0	1	1	2	35	Germany	Germany	-0.87	50200	27	0.97	1.03	5	2	NA	NA	NA	Kaukasisch	4	4	3	NA	NA	NA	50	50	50	50	60	50	50	50	60	60	70	80	40	50	30
6181921709	0	0	1	2	1	21	Germany	Germany	-0.87	50200	27	0.97	1.03	5	2	NA	NA	NA	Deutsch	4	NA	4	NA	NA	NA	54	54	48	42	55	48	46	66	73	86	40	94	21	21	63
6181851673	0	0	1	2	1	25	Germany	Germany	-0.87	50200	27	0.97	1.03	5	1	0.5	NA	6	Kaukasisch	5	2	4	5	4	6	76	75	77	92	71	88	81	89	76	74	60	60	75	79	83
6181500774	0	0	1	2	1	24	Germany	Germany	-0.87	50200	27	0.97	1.03	5	2	NA	NA	NA	deutsch	5	4	4	NA	NA	NA	100	100	77	81	55	94	61	82	100	100	58	100	35	42	95
6180764755	0	0	1	2	4	26	Germany	Germany	-0.87	50200	27	0.97	1.03	5	1	9.25	9	3	???	5	4	3	6	2	6	80	75	50	100	25	100	90	75	0	0	0	100	0	0	100
6180463559	0	0	1	2	1	32	Germany	Germany	-0.87	50200	27	0.97	1.03	5	1	13.25	13	3	Kaukasisch	6	5	3	5	3	6	100	100	75	80	70	70	70	60	100	85	90	70	55	40	45
6180400016	0	0	1	2	1	23	Germany	Germany	-0.87	50200	27	0.97	1.03	5	1	5.83	5	10	deutsch	4	2	6	7	5	6	89	52	83	97	57	98	98	98	100	81	7	6	78	76	52
6180369987	0	0	1	2	1	28	Germany	Germany	-0.87	50200	27	0.97	1.03	5	1	5.67	5	8	kaukasisch	5	5	4	6	3	6	96	83	64	92	51	100	78	82	90	89	59	90	65	66	96
6180342119	0	0	1	2	3	20	Germany	Germany	-0.87	50200	27	0.97	1.03	5	1	1.75	1	9	deutsch	5	4	3	6	5	6	NA	NA	NA	NA	NA	NA	NA	NA	NA	NA	NA	NA	NA	NA	NA
6180186997	0	0	1	2	1	47	Germany	Germany	-0.87	50200	27	0.97	1.03	5	2	9.83	9	10	Europ�isch (hei?t das Kaukasisch??), Deutsch	5	3	6	NA	NA	NA	100	99	82	90	39	99	99	100	100	99	100	100	85	56	62
6180151946	0	0	1	2	1	25	Germany	Germany	-0.87	50200	27	0.97	1.03	5	1	6.17	6	2	Deutsch	5	5	3	5	4	5	79	66	51	100	50	66	100	41	100	62	62	77	46	36	89
6180089323	0	0	1	2	1	25	Germany	Germany	-0.87	50200	27	0.97	1.03	5	1	6.83	6	10	Zentraleuropa	4	1	3	6	4	4	50	50	50	50	32	89	89	89	100	100	100	66	28	25	61
6180061993	0	0	1	1	1	24	Germany	Germany	-0.87	50200	27	0.97	1.03	5	2	NA	NA	NA	Kaukasisch	5	6	6	NA	NA	NA	89	89	80	65	71	86	65	64	86	76	65	46	71	61	26
6180043052	0	0	1	2	1	30	Germany	Germany	-0.87	50200	27	0.97	1.03	5	1	12.5	12	6	?	3	4	5	6	4	4	84	70	71	72	51	94	90	93	95	95	95	42	80	49	49
6180035086	0	0	1	2	1	19	Germany	Germany	-0.87	50200	27	0.97	1.03	5	1	0.58	0	7	deutsch	5	4	4	6	6	5	90	85	100	100	95	100	100	98	100	93	90	97	99	10	15
6180002425	0	0	1	2	1	35	Germany	Germany	-0.87	50200	27	0.97	1.03	5	2	NA	NA	NA		4	1	5	NA	NA	NA	93	96	94	97	86	93	95	87	83	97	96	50	97	77	94
6179988111	0	0	1	2	1	25	Germany	Germany	-0.87	50200	27	0.97	1.03	5	2	NA	NA	NA	Deutsch	3	2	4	NA	NA	NA	NA	NA	NA	NA	NA	NA	NA	NA	NA	NA	NA	NA	NA	NA	NA
6179912824	0	0	1	2	1	24	Germany	Germany	-0.87	50200	27	0.97	1.03	5	1	0.42	0	5	Europ�isch	5	3	6	5	3	4	73	79	53	87	60	92	79	100	61	74	83	50	91	65	93
6179890613	0	0	1	2	1	26	Germany	Germany	-0.87	50200	27	0.97	1.03	5	2	NA	NA	NA	Wei?	6	4	6	NA	NA	NA	NA	NA	NA	NA	NA	NA	NA	NA	NA	NA	NA	NA	NA	NA	NA
6179871177	0	0	1	2	1	19	Germany	Germany	-0.87	50200	27	0.97	1.03	5	1	1.17	1	2		4	2	5	6	4	3	25	80	60	80	70	60	80	60	70	70	60	75	90	85	85
6179852755	0	0	1	1	1	31	Germany	Germany	-0.87	50200	27	0.97	1.03	5	2	NA	NA	NA		4	4	2	6	1	5	NA	NA	NA	NA	NA	NA	NA	NA	NA	NA	NA	NA	NA	NA	NA
6179813543	0	0	1	2	1	25	Germany	Germany	-0.87	50200	27	0.97	1.03	5	2	NA	NA	NA	Europ�isch / wei?	4	4	6	NA	NA	NA	NA	NA	NA	NA	NA	NA	NA	NA	NA	NA	NA	NA	NA	NA	NA
6179763999	0	0	1	2	1	29	Germany	Germany	-0.87	50200	27	0.97	1.03	5	2	NA	NA	NA	deutsch	4	5	4	NA	NA	NA	100	100	100	100	60	40	40	60	40	60	NA	NA	70	NA	50
6179730983	0	0	1	2	1	26	Germany	Germany	-0.87	50200	27	0.97	1.03	5	1	5.92	5	11	europ�isch	4	1	4	5	4	6	80	100	96	89	60	90	90	94	97	91	72	96	86	78	61
6179722534	0	0	1	2	2	23	Germany	Germany	-0.87	50200	27	0.97	1.03	5	2	NA	NA	NA	Deutsch	5	5	4	NA	NA	NA	71	56	54	47	53	49	58	54	60	64	66	72	57	75	71
6179707833	0	0	1	2	1	24	Germany	Germany	-0.87	50200	27	0.97	1.03	5	1	5.25	5	3	Deutsch	5	5	4	6	6	6	85	85	90	90	45	76	76	50	87	87	84	63	79	66	34
6179695574	0	0	1	2	1	25	Germany	Germany	-0.87	50200	27	0.97	1.03	5	1	5	5	0	deutsch	6	1	6	6	6	7	95	90	83	90	70	100	100	100	89	100	93	60	70	55	90
6179685420	0	0	1	2	1	24	Germany	Germany	-0.87	50200	27	0.97	1.03	5	1	5.92	5	11	Deutsch	6	1	3	6	6	6	90	97	87	89	63	100	100	52	84	63	79	21	72	9	86
6179681318	0	0	1	2	1	23	Germany	Germany	-0.87	50200	27	0.97	1.03	5	1	5.33	5	4	deutsch	6	2	6	5	6	6	100	100	91	100	92	100	100	100	100	100	100	68	100	92	100
6157791024	0	0	1	2	3	22	Germany	Germany	-0.87	50200	27	0.97	1.03	5	1	0.67	0	8	europ�isch	4	3	5	6	1	6	70	100	70	65	55	65	80	40	53	84	95	67	88	50	63
6152337754	0	0	1	2	1	20	Germany	Germany	-0.87	50200	27	0.97	1.03	5	1	1.58	1	7	europide	5	4	4	7	4	3	75	100	75	100	80	94	100	85	100	70	100	100	79	95	50
6146621792	0	1	1	2	2	23	Germany	Germany	-0.87	50200	27	0.97	1.03	5	1	1.33	1	4	Deutsch	5	4	4	6	4	4	66	82	81	89	62	100	100	100	56	43	33	81	100	72	73
6146474264	0	0	1	2	1	24	Germany	Germany	-0.87	50200	27	0.97	1.03	5	2	NA	NA	NA	Deutsch	4	2	4	NA	NA	NA	73	59	89	100	67	59	NA	NA	100	88	100	70	25	70	89
6133439371	0	0	1	2	1	25	Germany	Germany	-0.87	50200	27	0.97	1.03	5	1	3	3	0		NA	NA	NA	NA	NA	NA	NA	NA	NA	NA	NA	NA	NA	NA	NA	NA	NA	NA	NA	NA	NA
6113966057	0	0	1	2	1	23	Germany	Germany	-0.87	50200	27	0.97	1.03	5	2	NA	NA	NA	deutsch?	4	2	4	NA	NA	NA	100	100	90	100	100	100	100	99	74	100	100	100	100	100	20
6113313838	0	0	1	2	1	28	Germany	Germany	-0.87	50200	27	0.97	1.03	5	2	NA	NA	NA	deutsch	4	4	3	NA	NA	NA	75	76	66	74	68	59	61	60	100	100	100	100	100	100	100
6111131909	0	0	1	1	1	39	Germany	Germany	-0.87	50200	27	0.97	1.03	5	1	7.5	7	6	wei?	1	2	5	4	4	5	0	0	0	80	0	100	100	90	90	80	90	50	85	70	80
6108639420	0	0	1	1	1	21	Germany	Germany	-0.87	50200	27	0.97	1.03	5	2	NA	NA	NA	deutsch	4	4	6	5	2	5	90	95	86	96	80	95	96	85	65	80	90	90	95	96	98
6108460127	0	0	1	2	1	28	Germany	Germany	-0.87	50200	27	0.97	1.03	5	1	0.5	0	6	keine	5	NA	4	6	7	6	NA	NA	NA	NA	NA	NA	NA	NA	NA	NA	NA	NA	NA	NA	NA
6107419780	0	1	1	1	1	22	Germany	Germany	-0.87	50200	27	0.97	1.03	5	2	NA	NA	NA	Deutsch	2	2	3	NA	NA	NA	0	0	0	0	0	100	100	100	0	0	0	0	0	0	0
6098037422	0	0	1	2	1	34	Germany	Germany	-0.87	50200	27	0.97	1.03	5	1	0.25	0	3		4	2	4	5	5	3	66	60	64	71	NA	78	77	NA	82	73	66	72	71	54	67
6098013222	0	0	1	2	1	34	Germany	Germany	-0.87	50200	27	0.97	1.03	5	2	NA	NA	NA	German	4	3	6	NA	NA	NA	100	100	72	60	100	80	50	90	100	100	60	60	80	20	100
6095125971	0	0	1	2	1	27	Germany	Germany	-0.87	50200	27	0.97	1.03	5	1	9.75	9	9	wei?/europ�isch	3	NA	5	4	4	5	83	81	75	82	31	87	85	64	82	77	81	73	83	50	75
6094955706	0	0	1	2	1	20	Germany	Germany	-0.87	50200	27	0.97	1.03	5	2	NA	NA	NA	wei?	4	3	3	NA	NA	NA	95	100	60	65	57	97	77	76	72	82	82	75	84	70	82
6094613184	0	0	1	2	1	47	Germany	Germany	-0.87	50200	27	0.97	1.03	5	2	NA	NA	NA		3	5	1	NA	NA	NA	NA	NA	NA	NA	NA	NA	NA	NA	NA	NA	NA	NA	NA	NA	NA
6093920916	0	0	1	1	1	23	Germany	Germany	-0.87	50200	27	0.97	1.03	5	2	NA	NA	NA	Wei?broteurop�er	5	2	4	NA	NA	NA	28	64	81	91	35	100	28	100	43	20	38	90	9	4	100
6093611055	0	0	1	2	1	25	Germany	Germany	-0.87	50200	27	0.97	1.03	5	1	4.67	4	8		6	1	6	6	1	6	75	75	76	80	67	97	95	89	95	96	77	86	79	84	76
6093416103	0	0	1	2	1	23	Germany	Germany	-0.87	50200	27	0.97	1.03	5	1	0.42	0	5	Deutsch	4	1	6	6	5	6	100	100	75	100	75	100	100	100	100	100	80	50	100	77	100
6093194126	0	0	1	2	1	22	Germany	Germany	-0.87	50200	27	0.97	1.03	5	1	1.42	1	5	Christlich	5	1	4	6	5	3	100	80	57	100	75	100	56	79	100	100	100	100	53	20	89
6093144499	0	0	1	2	1	23	Germany	Germany	-0.87	50200	27	0.97	1.03	5	1	0.25	0	3	Bosnien-Herzegowina	5	1	4	6	4	3	100	100	50	50	50	100	100	80	90	60	0	NA	91	100	100
6092616053	0	0	1	2	1	33	Germany	Germany	-0.87	50200	27	0.97	1.03	5	1	6.33	6	4	deutsch	6	NA	6	4	7	4	100	100	85	94	68	65	58	74	97	91	90	9	33	53	30
6091056429	0	0	1	1	1	36	Germany	Germany	-0.87	50200	27	0.97	1.03	5	1	6.42	6	5	Germane :-D	5	4	6	5	1	4	90	85	100	100	40	100	90	33	80	80	30	74	71	50	90
6090267141	0	0	1	2	1	33	Germany	Germany	-0.87	50200	27	0.97	1.03	5	1	6.33	6	4	mitteleurop�isch	5	2	6	5	5	6	100	80	70	90	50	50	90	30	100	100	100	100	10	10	70
6090184248	0	0	1	2	1	34	Germany	Germany	-0.87	50200	27	0.97	1.03	5	1	10.25	10	3	kaukasisch, wei?	5	4	4	4	4	4	95	65	65	75	50	80	60	66	95	85	65	60	60	45	45
6180174974	0	0	1	2	1	23	Germany	Germany	-0.87	50200	27	0.97	1.03	5	2	NA	NA	NA	Deutsch	4	4	5	NA	NA	NA	100	100	95	90	65	80	80	89	75	90	80	70	91	65	95
6179684850	0	0	1	2	1	19	Germany	Germany	-0.87	50200	27	0.97	1.03	5	1	0.17	0	2	Deutsch/Europ�isch	6	1	5	4	4	6	100	98	88	90	70	70	70	100	100	75	70	100	75	100	100
6094533173	0	0	1	2	1	29	Germany	Germany	-0.87	50200	27	0.97	1.03	5	1	1	1	NA		5	2	6	7	6	5	92	73	74	82	100	78	87	100	61	76	81	NA	57	54	100
6093797387	0	0	1	2	1	39	Germany	Germany	-0.87	50200	27	0.97	1.03	5	1	0.17	0	2	Deutsch	4	4	4	6	4	4	100	100	100	100	100	80	80	80	50	80	50	70	50	80	100
6110393771	0	1	1	2	1	33	Germany	Hungary	NA	NA	NA	NA	NA	NA	1	0.25	0	3		4	5	6	6	6	7	NA	NA	NA	NA	NA	NA	NA	NA	NA	NA	NA	NA	NA	NA	NA
6146248141	0	1	1	2	1	34	Germany	Israel	NA	NA	NA	NA	NA	NA	1	9	9	NA	Jewish	4	4	4	6	5	5	93	85	81	86	79	80	81	71	71	77	72	80	92	93	92
6180299703	0	1	1	2	1	37	Germany	kirgisien	NA	NA	NA	NA	NA	NA	2	NA	NA	NA	kaukasisch	5	1	4	2	2	2	87	68	69	93	67	68	71	83	78	72	60	75	67	72	52
6093199762	0	1	1	2	1	28	Germany	Kirgistan	NA	NA	NA	NA	NA	NA	1	0.67	NA	8		5	2	4	5	6	4	NA	NA	NA	NA	NA	NA	NA	NA	NA	NA	NA	NA	NA	NA	NA
6179843158	0	1	1	1	1	24	Germany	Luxemburg	NA	NA	NA	NA	NA	NA	1	0.92	0	11	kaukasisch	3	1	5	6	6	5	100	100	100	100	72	100	100	85	74	87	90	87	98	17	73
6146967324	0	1	1	2	1	26	Germany	Philippines	NA	NA	NA	NA	NA	NA	1	2.42	2	5		4	2	4	6	4	4	59	82	81	92	92	88	100	93	86	88	65	29	88	77	0
6093148220	0	1	1	2	1	27	Germany	Polen	NA	NA	NA	NA	NA	NA	1	5.67	5	8	kaukasisch	5	4	4	4	4	6	NA	NA	NA	NA	NA	NA	NA	NA	NA	NA	NA	NA	NA	NA	NA
6089421925	0	1	1	2	1	31	Germany	Russia	NA	NA	NA	NA	NA	NA	1	3.5	3.5	NA	Russian	5	1	6	6	4	6	100	100	100	100	50	100	100	100	100	75	100	50	70	70	50
6093297205	0	1	1	2	1	28	Germany	Russland	NA	NA	NA	NA	NA	NA	2	NA	NA	NA	Russisch	6	5	4	NA	NA	NA	100	100	93	98	98	100	90	100	90	100	70	97	100	100	100
6146188545	0	1	1	2	1	28	Germany	Spain	NA	NA	NA	NA	NA	NA	1	3.5	3	6	European Caucasian	4	5	4	4	4	6	92	75	87	66	57	86	38	50	83	97	64	62	38	31	43
6089384510	0	1	1	2	1	41	germany	sweden	NA	NA	NA	NA	NA	NA	1	0.25	NA	3		4	4	5	4	4	4	80	61	61	70	51	61	62	51	79	79	79	50	50	50	27
6146505672	0	1	1	2	1	20	Germany	Bosnian and Herzegovina	NA	NA	NA	NA	NA	NA	1	0.33	0	4	BiH	4	5	4	5	4	6	100	86	70	48	88	100	94	90	88	95	30	55	83	17	33
6180221537	0	0	1	2	NA	39	Germany	Germany	-0.87	50200	27	0.97	1.03	5	2	NA	NA	NA		4	4	4	NA	NA	NA	100	100	100	100	81	100	100	80	66	94	97	13	100	51	100
6179687571	0	0	1	2	1	23	Germany	Germany	-0.87	50200	27	0.97	1.03	5	1	4.5	4	6	Deutsch	4	3	5	6	5	6	NA	NA	NA	NA	NA	NA	NA	NA	NA	NA	NA	NA	NA	NA	NA
6183051850	0	0	1	2	1	22	Germany	Germany	-0.87	50200	27	0.97	1.03	5	1	0.83	0	10	wei??	4	2	3	4	5	3	NA	NA	NA	NA	NA	NA	NA	NA	NA	NA	NA	NA	NA	NA	NA
6182653166	0	0	1	2	1	22	Germany	Germany	-0.87	50200	27	0.97	1.03	5	1	5.75	5	9	deutsch	3	3	3	5	4	2	100	100	89	100	30	85	100	25	90	100	95	20	75	90	20
6182516206	0	0	1	2	1	30	Germany	Germany	-0.87	50200	27	0.97	1.03	5	2	NA	NA	NA	Deutsche	6	5	4	5	4	3	89	78	79	93	76	86	56	51	84	96	64	59	99	86	62
6181621798	0	0	1	1	1	21	Germany	Germany	-0.87	50200	27	0.97	1.03	5	1	1.5	1	6	Deutsch	5	1	4	6	5	4	76	61	73	89	55	88	98	72	77	100	52	84	92	58	97
6181512135	0	0	1	2	1	28	Germany	Germany	-0.87	50200	27	0.97	1.03	5	2	NA	NA	NA	Europ�isch	6	3	4	NA	NA	NA	85	71	74	82	84	76	88	67	85	87	89	89	68	91	89
6181207743	0	0	1	2	1	22	Germany	Germany	-0.87	50200	27	0.97	1.03	5	1	6.5	6	6	Deutsch	4	5	4	5	6	6	88	94	83	83	45	100	73	70	59	84	85	28	61	47	40
6181117196	0	0	1	2	1	23	Germany	Germany	-0.87	50200	27	0.97	1.03	5	1	0.25	NA	3	kaukasisch	5	2	6	4	4	4	92	91	90	95	78	92	98	82	95	83	90	92	83	73	93
6180782271	0	0	1	2	1	23	Germany	Germany	-0.87	50200	27	0.97	1.03	5	1	0.5	NA	6	Deutsch	4	2	4	5	4	4	NA	NA	NA	NA	NA	NA	NA	NA	NA	NA	NA	NA	NA	NA	NA
6180573601	0	0	1	2	1	36	Germany	Germany	-0.87	50200	27	0.97	1.03	5	2	NA	NA	NA		6	5	4	NA	NA	NA	NA	NA	NA	NA	NA	NA	NA	NA	NA	NA	NA	NA	NA	NA	NA
6180544623	0	0	1	2	1	40	Germany	Germany	-0.87	50200	27	0.97	1.03	5	2	NA	NA	NA		4	4	3	NA	NA	NA	100	100	77	56	50	54	46	72	80	86	93	91	58	83	83
6180173509	0	0	1	2	1	25	Germany	Germany	-0.87	50200	27	0.97	1.03	5	1	8.5	8	6		3	1	4	5	6	3	84	71	57	30	51	10	NA	64	80	58	65	85	53	80	42
6180170502	0	0	1	2	3	27	Germany	Germany	-0.87	50200	27	0.97	1.03	5	1	2.58	2	7	Europa	4	3	2	6	7	7	96	98	87	92	83	86	95	84	98	99	99	96	57	67	99
6180022555	0	0	1	2	1	38	Germany	Germany	-0.87	50200	27	0.97	1.03	5	2	NA	NA	NA		5	2	6	6	4	6	95	82	95	78	92	100	72	100	100	100	83	54	95	100	64
6093746953	0	0	1	2	1	24	Germany	Germany	-0.87	50200	27	0.97	1.03	5	1	6.17	6	2	Deutsch	6	1	6	7	6	6	100	100	83	78	67	76	74	74	100	100	100	82	100	100	45
6093671403	0	0	1	2	1	23	Germany	Germany	-0.87	50200	27	0.97	1.03	5	2	NA	NA	NA	Deutsch	6	5	5	NA	NA	NA	89	87	80	88	85	81	72	70	100	100	100	51	86	89	100
6093574542	0	0	1	2	1	48	Germany	Germany	-0.87	50200	27	0.97	1.03	5	2	NA	NA	NA	Europa	6	2	5	NA	NA	NA	NA	NA	NA	NA	NA	NA	NA	NA	NA	NA	NA	NA	NA	NA	NA
6093490318	0	1	1	2	1	25	Germany	Germany	-0.87	50200	27	0.97	1.03	5	2	NA	NA	NA	Wei?	6	5	6	NA	NA	NA	NA	NA	NA	NA	NA	NA	NA	NA	NA	NA	NA	NA	NA	NA	NA
6093145702	0	0	1	2	1	25	Germany	Germany	-0.87	50200	27	0.97	1.03	5	2	NA	NA	NA		4	2	4	NA	NA	NA	98	100	78	80	73	75	75	75	63	65	29	51	73	82	79
6093144323	0	0	1	2	1	23	Germany	Germany	-0.87	50200	27	0.97	1.03	5	1	0.25	0	3	Deutsch	2	4	3	4	4	4	87	88	64	59	50	75	69	68	83	82	79	88	77	17	89
6092121747	0	0	1	2	1	33	Germany	Germany	-0.87	50200	27	0.97	1.03	5	1	15.5	15	6	deutsch	4	NA	4	4	4	3	70	80	63	74	34	85	92	22	78	77	75	60	75	38	NA
6090173744	0	0	1	2	1	32	Germany	Germany	-0.87	50200	27	0.97	1.03	5	2	NA	NA	NA	Deutsch	4	2	4	NA	NA	NA	100	46	58	72	53	68	68	40	31	44	48	31	65	48	8
6090154169	0	0	1	2	1	35	Germany	Germany	-0.87	50200	27	0.97	1.03	5	1	16.67	16	8	Deutsch	4	2	5	5	4	2	90	80	81	90	50	74	85	75	81	84	80	90	90	70	70
6182965088	0	1	1	2	1	36	Germany	Polen	NA	NA	NA	NA	NA	NA	1	14.08	14	1	Deutsch	4	4	5	5	5	6	NA	NA	NA	NA	NA	NA	NA	NA	NA	NA	NA	NA	NA	NA	NA
6127910505	0	1	1	2	1	33	Germany	Polska	NA	NA	NA	NA	NA	NA	1	14	14	NA		4	1	6	4	4	4	90	90	73	80	48	48	53	47	99	93	92	35	35	50	50
6180203196	0	1	1	2	1	19	Greece	Greece	NA	NA	NA	NA	NA	NA	1	1.5	1	6	Greek	5	4	5	4	4	4	NA	NA	NA	NA	NA	NA	NA	NA	NA	NA	NA	NA	NA	NA	NA
6146606991	0	1	1	2	3	30	Greece	Greece	NA	NA	NA	NA	NA	NA	2	NA	NA	NA	Caucasian	4	2	3	NA	NA	NA	NA	NA	NA	NA	NA	NA	NA	NA	NA	NA	NA	NA	NA	NA	NA
6146326654	0	1	1	2	1	25	Greece	Greece	NA	NA	NA	NA	NA	NA	2	NA	NA	NA	Greek	6	5	5	4	5	4	91	84	95	93	81	91	91	88	90	100	87	100	100	100	66
6090482122	0	1	1	2	1	21	Greece	Greece	NA	NA	NA	NA	NA	NA	1	1.42	1	5	Greek	5	4	4	4	4	4	80	80	75	58	64	39	75	37	93	92	97	55	81	68	71
6146539653	0	1	1	2	1	24	Greece	Italy	NA	NA	NA	NA	NA	NA	1	2.08	2	1	Italian	4	2	3	4	5	3	NA	NA	NA	NA	NA	NA	NA	NA	NA	NA	NA	NA	NA	NA	NA
6126323261	0	1	1	2	1	34	Guatemala	Guatemala	NA	NA	NA	NA	NA	NA	2	NA	NA	NA		NA	NA	NA	NA	NA	NA	NA	NA	NA	NA	NA	NA	NA	NA	NA	NA	NA	NA	NA	NA	NA
6126995856	0	1	1	2	1	24	hiszpania	polska	NA	NA	NA	NA	NA	NA	2	NA	NA	NA	polka	5	1	6	NA	NA	NA	100	90	80	100	84	90	100	60	90	20	30	80	80	100	60
6091112982	0	1	1	2	1	20	Hungary	Georgia	NA	NA	NA	NA	NA	NA	1	0.5	0	6	Caucasian	4	4	6	6	4	7	100	100	100	100	70	100	78	62	75	100	100	82	85	76	39
6129955379	0	1	1	2	1	33	Hungary	Hungary	NA	NA	NA	NA	NA	NA	1	5	5	NA	Hungarian	6	NA	4	6	6	4	NA	NA	NA	NA	NA	NA	NA	NA	NA	NA	NA	NA	NA	NA	NA
6090705332	0	1	1	2	1	20	Hungary	Hungary	NA	NA	NA	NA	NA	NA	2	NA	NA	NA	white	5	4	3	NA	NA	NA	100	100	100	100	70	80	40	100	75	75	50	100	100	80	90
6090183378	0	1	1	1	2	28	Hungary	Hungary	NA	NA	NA	NA	NA	NA	1	4.5	4	6	hungarian	4	4	4	4	4	6	100	100	90	95	60	90	100	45	65	75	40	50	75	75	30
6090176466	0	1	1	2	1	21	Hungary	Hungary	NA	NA	NA	NA	NA	NA	1	2.25	2	3	white	6	1	4	6	6	4	100	100	75	90	85	90	95	90	100	100	100	70	100	100	75
6090185134	0	1	1	1	2	26	Hungary	Turkey	NA	NA	NA	NA	NA	NA	1	4.42	4	5		4	5	2	6	2	3	10	29	90	100	75	100	100	100	100	100	100	0	52	41	34
6090181119	0	1	1	2	1	37	Hungary	Hungary	NA	NA	NA	NA	NA	NA	1	0.5	NA	6	European	5	4	6	5	4	4	100	100	88	66	70	70	55	77	100	100	100	80	100	66	85
6217890271	0	1	1	2	1	30	India	Germany	NA	NA	NA	NA	NA	NA	1	0.33	0	4	Indian	6	1	6	6	4	3	NA	NA	NA	NA	NA	NA	NA	NA	NA	NA	NA	NA	NA	NA	NA
6666235045	0	0	1	1	2	57	India	India	0.94	7200	35.2	1.08	1.095	2	1	29.83	29	10		3	2	4	7	6	6	NA	NA	NA	NA	NA	NA	NA	NA	NA	NA	NA	NA	NA	NA	NA
6661642972	0	0	1	2	1	34	India	India	0.94	7200	35.2	1.08	1.095	2	1	3.08	3	1	Indian	4	5	4	4	4	4	30	90	80	95	40	90	96	90	97	94	30	25	80	60	20
6577980151	0	0	1	2	3	22	India	India	0.94	7200	35.2	1.08	1.095	2	1	4.25	4	3	Indian	6	4	3	5	4	4	NA	NA	NA	NA	NA	NA	NA	NA	NA	NA	NA	NA	NA	NA	NA
6373903688	0	0	1	2	2	32	India	India	0.94	7200	35.2	1.08	1.095	2	1	2.75	2	9	Indian/ asian	4	6	4	1	6	3	100	100	34	74	48	66	36	20	100	85	0	42	65	16	2
6253780720	0	0	1	2	1	25	India	India	0.94	7200	35.2	1.08	1.095	2	1	8	8	0	Indian	4	1	4	7	6	6	70	85	75	65	89	84	89	88	91	70	70	70	88	91	48
6215725029	0	1	1	2	1	36	India	India	0.94	7200	35.2	1.08	1.095	2	1	2.5	2	6	Indian	3	1	5	6	5	6	43	66	84	98	18	69	88	18	95	83	67	56	73	62	59
6215718063	0	0	1	2	1	34	India	India	0.94	7200	35.2	1.08	1.095	2	1	8	8	NA	No	5	6	6	6	6	6	100	100	73	85	62	90	100	72	100	100	100	75	100	100	99
6215577040	0	0	1	2	1	26	India	India	0.94	7200	35.2	1.08	1.095	2	2	NA	NA	NA	Indian	3	NA	2	NA	NA	NA	NA	NA	NA	NA	NA	NA	NA	NA	NA	NA	NA	NA	NA	NA	NA
6215488306	0	0	1	2	1	31	India	India	0.94	7200	35.2	1.08	1.095	2	2	NA	NA	NA	Indian	5	NA	6	NA	NA	NA	NA	NA	NA	NA	NA	NA	NA	NA	NA	NA	NA	NA	NA	NA	NA
6214913128	0	0	1	1	2	28	India	India	0.94	7200	35.2	1.08	1.095	2	1	1.08	1	1		7	5	7	6	6	6	85	84	82	81	NA	83	87	NA	72	81	86	97	80	84	81
6214765752	0	0	1	2	1	27	India	India	0.94	7200	35.2	1.08	1.095	2	1	3	3	NA	North east Indian	4	2	4	3	4	4	NA	NA	NA	NA	NA	NA	NA	NA	NA	NA	NA	NA	NA	NA	NA
6214709004	0	0	1	2	1	29	India	India	0.94	7200	35.2	1.08	1.095	2	1	4	4	NA		1	NA	3	4	5	3	NA	NA	NA	NA	NA	NA	NA	NA	NA	NA	NA	NA	NA	NA	NA
6214415802	0	0	1	2	4	39	India	India	0.94	7200	35.2	1.08	1.095	2	2	NA	NA	NA	Hindu	6	5	6	5	6	5	73	86	7	4	0	91	87	75	2	3	0	4	75	88	5
6213964262	0	0	1	2	1	21	India	India	0.94	7200	35.2	1.08	1.095	2	2	NA	NA	NA		4	1	5	6	7	7	NA	NA	NA	NA	NA	NA	NA	NA	NA	NA	NA	NA	NA	NA	NA
6213879216	0	0	1	2	1	25	India	India	0.94	7200	35.2	1.08	1.095	2	1	3.67	3	8		6	4	4	7	6	5	70	82	100	100	80	100	100	92	100	99	88	61	100	90	80
6213842072	0	0	1	1	2	31	India	India	0.94	7200	35.2	1.08	1.095	2	2	NA	NA	NA	Hindu	2	2	2	6	2	6	80	80	78	90	21	92	100	81	100	100	100	100	100	100	100
6213816908	0	0	1	2	1	25	India	India	0.94	7200	35.2	1.08	1.095	2	1	2.25	2	3		6	4	5	6	4	4	NA	NA	NA	NA	NA	NA	NA	NA	NA	NA	NA	NA	NA	NA	NA
6213771308	0	0	1	2	1	33	India	India	0.94	7200	35.2	1.08	1.095	2	1	3.08	3	1	Indian	5	2	3	6	6	4	90	90	96	100	50	100	100	50	100	100	75	75	50	80	70
6213717140	0	0	1	2	1	23	India	India	0.94	7200	35.2	1.08	1.095	2	2	NA	NA	NA		4	3	4	5	5	4	NA	NA	NA	NA	NA	NA	NA	NA	NA	NA	NA	NA	NA	NA	NA
6213675579	0	0	1	2	1	28	India	India	0.94	7200	35.2	1.08	1.095	2	1	11.25	11	3	South Asian- Indian	5	1	5	6	4	5	100	100	50	50	50	10	10	5	75	95	95	90	95	100	NA
6213675551	0	0	1	2	1	28	India	India	0.94	7200	35.2	1.08	1.095	2	1	2.42	2	5	Indian	6	1	6	6	6	7	NA	NA	NA	NA	NA	NA	NA	NA	NA	NA	NA	NA	NA	NA	NA
6161002244	0	0	1	2	1	28	India	India	0.94	7200	35.2	1.08	1.095	2	2	NA	NA	NA		4	2	3	6	NA	6	0	0	0	100	0	40	60	9	39	72	40	4	61	80	8
6154719057	0	0	1	2	1	22	India	India	0.94	7200	35.2	1.08	1.095	2	2	NA	NA	NA	Indian	5	4	4	NA	NA	NA	NA	NA	NA	NA	NA	NA	NA	NA	NA	NA	NA	NA	NA	NA	NA
6130863042	0	0	1	2	1	23	India	India	0.94	7200	35.2	1.08	1.095	2	2	NA	NA	NA		3	NA	4	NA	NA	NA	0	0	0	0	NA	0	0	NA	83	81	39	73	96	85	78
6128113385	0	0	1	1	2	34	India	India	0.94	7200	35.2	1.08	1.095	2	1	5	5	NA	Indian	5	5	5	1	2	1	97	48	97	96	50	93	93	94	92	84	96	97	98	95	92
6126049635	0	0	1	2	1	26	India	India	0.94	7200	35.2	1.08	1.095	2	1	0.83	0	10	Indian	3	2	6	1	4	2	30	100	70	80	60	78	63	88	44	80	100	50	92	91	100
6125301832	0	0	1	2	1	25	India	India	0.94	7200	35.2	1.08	1.095	2	1	3	3	NA	Asian	5	2	3	7	4	5	70	100	100	100	100	100	100	100	100	100	80	NA	70	61	NA
6114332888	0	0	1	2	1	36	India	India	0.94	7200	35.2	1.08	1.095	2	1	14.17	14	2		5	6	3	5	4	5	90	71	60	66	85	77	86	56	100	76	88	68	100	77	23
6114321273	0	0	1	2	1	24	India	India	0.94	7200	35.2	1.08	1.095	2	1	4.75	4	9		6	2	4	7	4	4	90	100	100	100	80	100	90	100	90	100	100	70	100	100	90
6113019412	0	0	1	2	1	27	India	India	0.94	7200	35.2	1.08	1.095	2	2	NA	NA	NA	Indian	2	1	2	3	6	7	85	80	100	100	50	100	80	60	100	85	30	35	50	60	25
6112726498	0	0	1	2	1	29	India	India	0.94	7200	35.2	1.08	1.095	2	1	3.67	3	8	Indian	4	4	4	5	5	3	100	100	100	50	50	50	50	51	100	100	100	100	100	100	50
6112055702	0	0	1	1	2	46	India	India	0.94	7200	35.2	1.08	1.095	2	2	20	20	NA	Asian	4	5	2	4	4	5	77	98	48	95	54	61	47	61	30	50	30	80	90	45	40
6111188316	0	0	1	2	1	24	India	India	0.94	7200	35.2	1.08	1.095	2	2	NA	NA	NA	Bengali	2	NA	2	NA	NA	NA	NA	NA	NA	NA	NA	NA	NA	NA	NA	NA	NA	NA	NA	NA	NA
6111046910	0	0	1	2	1	25	India	India	0.94	7200	35.2	1.08	1.095	2	1	1.17	1	2	Indian	5	2	4	7	6	7	100	75	80	75	NA	100	100	0	79	84	81	79	100	88	NA
6110900061	0	0	1	2	1	25	India	India	0.94	7200	35.2	1.08	1.095	2	1	1.17	1	2	Odia	4	2	4	6	4	4	85	91	81	69	80	86	56	81	100	86	91	55	95	83	87
6110891268	0	0	1	2	2	40	India	India	0.94	7200	35.2	1.08	1.095	2	1	2	2	NA	Indian	6	2	5	7	4	6	40	80	95	100	80	90	100	80	92	82	84	100	100	100	86
6110795012	0	0	1	2	1	21	India	India	0.94	7200	35.2	1.08	1.095	2	1	0.42	NA	5		5	4	4	5	4	3	NA	NA	NA	NA	NA	NA	NA	NA	NA	NA	NA	NA	NA	NA	NA
6110784191	0	0	1	1	2	23	India	India	0.94	7200	35.2	1.08	1.095	2	1	3.17	3	2		7	NA	6	6	5	5	100	82	66	41	0	85	79	0	100	100	100	100	97	98	64
6110770009	0	0	1	2	1	28	India	India	0.94	7200	35.2	1.08	1.095	2	1	1	1	NA	Indian	5	3	5	4	6	7	91	100	88	100	100	100	100	100	100	100	88	76	100	100	81
6110525381	0	0	1	2	1	24	India	India	0.94	7200	35.2	1.08	1.095	2	2	0.25	NA	3	Indiam	4	NA	4	6	5	3	77	100	57	55	57	28	27	22	100	32	47	29	53	100	9
6110308683	0	0	1	2	1	22	India	India	0.94	7200	35.2	1.08	1.095	2	1	3.17	3	2	Indian	5	1	2	4	4	4	30	100	80	40	0	80	60	NA	100	100	100	NA	70	100	70
6110250758	0	0	1	2	1	23	India	India	0.94	7200	35.2	1.08	1.095	2	1	4	4	NA		4	5	2	5	5	7	NA	NA	NA	NA	NA	NA	NA	NA	NA	NA	NA	NA	NA	NA	NA
6110068691	0	0	1	2	1	27	India	India	0.94	7200	35.2	1.08	1.095	2	2	NA	NA	NA		4	2	4	5	4	4	NA	NA	NA	NA	NA	NA	NA	NA	NA	NA	NA	NA	NA	NA	NA
6110053183	0	0	1	2	1	24	India	India	0.94	7200	35.2	1.08	1.095	2	1	0.92	NA	11	indians	6	2	4	7	6	2	NA	NA	NA	NA	NA	NA	NA	NA	NA	NA	NA	NA	NA	NA	NA
6110018255	0	0	1	2	1	34	India	India	0.94	7200	35.2	1.08	1.095	2	1	10	10	0	Indian / south east asian	5	1	2	6	5	3	86	100	86	87	40	85	83	67	84	70	88	70	83	79	54
6109958653	0	0	1	2	1	33	India	India	0.94	7200	35.2	1.08	1.095	2	1	14	14	NA	Indian	6	1	4	7	7	6	91	98	86	82	78	97	68	90	99	83	91	59	88	80	73
6109957630	0	0	1	2	1	26	India	India	0.94	7200	35.2	1.08	1.095	2	1	3.33	3	4	Indian	3	2	5	6	5	7	100	100	100	100	100	100	100	100	50	70	0	100	100	100	80
6109943652	0	0	1	2	1	26	India	India	0.94	7200	35.2	1.08	1.095	2	1	0.75	0	9	Indian	4	2	5	5	5	6	70	90	75	75	NA	80	NA	60	80	40	NA	60	95	100	70
6109786687	0	0	1	2	1	22	India	India	0.94	7200	35.2	1.08	1.095	2	1	1.25	1	3		4	4	3	6	3	4	98	97	61	53	0	64	50	72	75	89	95	94	96	88	85
6090721346	0	0	1	2	1	49	India	India	0.94	7200	35.2	1.08	1.095	2	2	NA	NA	NA		5	5	4	6	6	4	NA	NA	NA	NA	NA	NA	NA	NA	NA	NA	NA	NA	NA	NA	NA
6110547309	0	0	1	2	1	27	India	India	0.94	7200	35.2	1.08	1.095	2	1	5.33	5	4	Tibetan	6	2	3	6	6	7	94	63	49	62	54	36	41	54	75	70	66	61	62	54	27
6157597891	0	0	1	2	2	25	India	India	0.94	7200	35.2	1.08	1.095	2	1	8.17	8	2		6	4	4	2	2	5	84	94	83	98	89	91	70	78	56	67	45	5	64	70	26
6213946034	0	0	1	2	1	26	India	India	0.94	7200	35.2	1.08	1.095	2	2	NA	NA	NA		5	4	5	4	4	6	34	40	50	65	NA	83	80	NA	90	90	80	40	90	100	80
6213866304	0	0	1	2	1	27	India	India	0.94	7200	35.2	1.08	1.095	2	2	NA	NA	NA		6	6	7	NA	NA	NA	NA	NA	NA	NA	NA	NA	NA	NA	NA	NA	NA	NA	NA	NA	NA
6213752995	0	0	1	2	1	30	India	India	0.94	7200	35.2	1.08	1.095	2	1	4.25	4	3	Indian	7	4	4	4	4	5	100	100	100	100	67	80	82	46	100	100	100	87	100	100	100
6112609670	0	0	1	2	1	22	India	India	0.94	7200	35.2	1.08	1.095	2	1	3.5	3	6		6	NA	6	6	7	5	25	90	75	65	0	25	25	NA	90	100	95	60	100	100	68
6110911093	0	0	1	2	1	27	India	India	0.94	7200	35.2	1.08	1.095	2	2	3.17	3	2		4	2	4	6	2	5	100	100	100	100	90	94	90	90	100	100	90	50	96	100	80
6214158577	0	0	1	2	1	24	India	India	0.94	7200	35.2	1.08	1.095	2	1	0.5	0	6	Bengali	7	4	4	6	6	4	97	97	97	97	70	99	99	99	100	100	100	100	100	100	95
6213985047	0	0	1	1	2	30	India	India	0.94	7200	35.2	1.08	1.095	2	1	4.25	4	3		5	4	4	5	4	5	95	38	100	79	25	100	100	48	100	79	100	92	48	84	93
6213790858	0	0	1	2	1	49	India	India	0.94	7200	35.2	1.08	1.095	2	1	20	20	NA	Hindu	6	NA	6	6	6	4	NA	NA	NA	NA	NA	NA	NA	NA	NA	NA	NA	NA	NA	NA	NA
6123418304	0	0	1	2	1	28	India	India	0.94	7200	35.2	1.08	1.095	2	1	4.17	4	2		6	1	4	6	5	3	100	100	8	12	12	73	32	10	100	100	100	15	100	100	19
6110210140	0	0	1	2	1	23	India	India	0.94	7200	35.2	1.08	1.095	2	2	NA	NA	NA		4	1	4	6	6	5	82	67	58	44	69	91	91	84	94	100	77	74	86	69	57
6213927310	0	0	1	2	1	NA	India	India	0.94	7200	35.2	1.08	1.095	2	1	4	4	NA		7	NA	7	7	7	7	NA	NA	NA	NA	NA	NA	NA	NA	NA	NA	NA	NA	NA	NA	NA
6108637419	0	1	1	1	2	23	Ireland	Ireland	NA	NA	NA	NA	NA	NA	2	0.5	0	6	White Irish	4	5	3	7	2	4	100	90	100	90	70	100	100	90	100	100	100	NA	90	50	100
6092096140	0	1	1	2	1	33	Ireland	Ireland	NA	NA	NA	NA	NA	NA	1	9.67	9	8	Irish	6	2	4	5	5	5	94	87	90	20	55	85	87	54	100	66	14	59	41	46	81
6089121116	0	1	1	2	1	48	Ireland	Ireland	NA	NA	NA	NA	NA	NA	1	5.5	5	6	White	2	NA	2	4	5	5	100	100	100	100	100	100	100	100	100	100	100	90	100	100	49
6107357985	0	1	1	2	1	22	Ireland	Ireland	NA	NA	NA	NA	NA	NA	2	NA	NA	NA	Irish	2	NA	2	NA	NA	NA	80	100	80	70	60	100	100	50	100	80	90	95	80	85	85
6110459379	0	1	1	2	1	24	Ireland	Nigeria	NA	NA	NA	NA	NA	NA	1	NA	NA	NA	African	4	2	4	NA	NA	NA	100	100	100	100	70	75	75	75	100	40	20	51	25	65	80
6108600052	0	1	1	1	2	18	Ireland	Nigeria	NA	NA	NA	NA	NA	NA	2	0.08	NA	1	African-Irish	5	6	7	7	1	7	NA	NA	NA	NA	NA	NA	NA	NA	NA	NA	NA	NA	NA	NA	NA
6108346688	0	1	1	1	2	27	Ireland	Nigeria	NA	NA	NA	NA	NA	NA	1	4.58	4	7	Black	4	4	6	6	1	4	79	66	50	51	99	65	83	75	71	100	99	100	62	30	56
6148856628	0	1	1	1	2	39	Ireland	UK	NA	NA	NA	NA	NA	NA	1	4.25	4	3	Caucasian	5	5	6	6	1	4	87	86	76	83	56	62	93	17	94	95	89	31	15	7	3
6089614689	0	1	1	2	1	43	Ireland	Ireland	NA	NA	NA	NA	NA	NA	1	2.58	2	7	Roman Catholic	2	NA	3	7	7	6	98	99	100	32	85	100	69	100	16	29	18	24	52	46	16
6108328771	0	1	1	1	1	24	Ireland	Nigeria	NA	NA	NA	NA	NA	NA	1	0.25	0	3	Black	6	4	7	7	6	7	80	96	100	96	94	91	90	50	100	100	66	76	74	77	71
6134159376	0	1	1	1	2	20	Islandia	Polska	NA	NA	NA	NA	NA	NA	2	NA	NA	NA		6	5	2	NA	NA	NA	NA	NA	NA	NA	NA	NA	NA	NA	NA	NA	NA	NA	NA	NA	NA
6180747626	0	1	1	2	1	34	Italien	Germany	NA	NA	NA	NA	NA	NA	2	NA	NA	NA	deutsch	5	4	5	NA	NA	NA	89	80	82	100	80	92	94	85	100	100	100	100	82	12	15
6338938782	0	1	1	1	2	30	Italy	Czech Republic	NA	NA	NA	NA	NA	NA	1	2.17	2	2	Caucasian	6	5	5	5	3	6	100	80	93	77	78	89	79	85	86	88	88	95	88	15	35
6420680047	0	1	1	2	1	28	Italy	Germania	NA	NA	NA	NA	NA	NA	1	5.5	5	6		4	4	3	7	5	6	76	46	20	33	43	82	66	81	73	61	85	32	83	63	84
6089511135	0	0	1	2	2	19	Italy	Italy	0.16	38000	31.9	0.93	0.99	5	2	NA	NA	NA	Caucasian	4	6	5	NA	NA	NA	50	85	71	95	35	100	50	70	100	81	80	60	50	100	30
6671793419	0	0	1	2	1	34	Italy	Italy	0.16	38000	31.9	0.93	0.99	5	1	8.75	8	9		4	2	6	4	4	4	71	100	100	10	61	100	100	85	76	63	84	29	91	64	NA
6671458909	0	0	1	2	1	24	Italy	Italy	0.16	38000	31.9	0.93	0.99	5	1	2.17	2	2		6	2	4	6	4	4	NA	NA	NA	NA	NA	NA	NA	NA	NA	NA	NA	NA	NA	NA	NA
6650319765	0	0	1	2	1	24	Italy	Italy	0.16	38000	31.9	0.93	0.99	5	2	NA	NA	NA		3	1	3	NA	NA	NA	70	75	50	80	40	80	90	75	70	90	60	90	70	57	50
6647613822	0	0	1	2	1	24	Italy	Italy	0.16	38000	31.9	0.93	0.99	5	1	4.08	4	1		4	1	4	4	4	5	83	83	62	99	82	83	81	77	100	100	100	100	81	69	50
6647555511	0	0	1	2	1	23	Italy	Italy	0.16	38000	31.9	0.93	0.99	5	2	NA	NA	NA		2	NA	5	4	4	6	60	75	40	100	40	20	20	10	100	100	100	70	60	75	100
6647157195	0	0	1	2	1	23	Italy	Italy	0.16	38000	31.9	0.93	0.99	5	1	4.25	4	3		3	5	4	2	2	5	80	72	59	80	50	86	77	9	89	79	79	87	89	92	92
6647026267	0	0	1	2	1	23	Italy	Italy	0.16	38000	31.9	0.93	0.99	5	1	1	1	NA		4	6	6	6	4	6	100	96	80	55	75	66	73	50	72	45	64	100	63	94	53
6646977040	0	0	1	2	1	21	Italy	Italy	0.16	38000	31.9	0.93	0.99	5	1	1.17	1	2		5	4	5	6	6	6	95	99	89	69	78	85	85	80	100	100	90	74	100	69	66
6646912788	0	0	1	2	1	25	Italy	Italy	0.16	38000	31.9	0.93	0.99	5	2	NA	NA	NA		2	1	3	NA	NA	NA	NA	NA	NA	NA	NA	NA	NA	NA	NA	NA	NA	NA	NA	NA	NA
6646861824	0	0	1	2	1	23	Italy	Italy	0.16	38000	31.9	0.93	0.99	5	1	1.5	1	6		4	5	4	6	7	4	70	80	80	90	60	80	80	70	80	70	60	40	70	50	10
6646827968	0	0	1	2	1	22	Italy	Italy	0.16	38000	31.9	0.93	0.99	5	2	NA	NA	NA		4	2	NA	NA	NA	NA	NA	NA	NA	NA	NA	NA	NA	NA	NA	NA	NA	NA	NA	NA	NA
6646819897	0	0	1	2	1	23	Italy	Italy	0.16	38000	31.9	0.93	0.99	5	1	0.75	NA	9		4	1	4	4	6	4	92	82	95	82	80	93	93	82	92	94	89	85	84	95	64
6646376413	0	0	1	2	1	24	Italy	Italy	0.16	38000	31.9	0.93	0.99	5	2	NA	NA	NA		5	5	5	NA	NA	NA	85	80	70	70	70	75	80	69	90	90	80	70	81	90	60
6646154864	0	0	1	2	1	23	Italy	Italy	0.16	38000	31.9	0.93	0.99	5	1	3.17	3	2		4	5	4	6	5	4	2	79	68	10	50	92	100	96	100	100	100	4	50	100	55
6646138844	0	0	1	2	1	23	Italy	Italy	0.16	38000	31.9	0.93	0.99	5	1	3.17	3	2		3	3	4	6	6	4	60	75	60	85	85	75	90	90	65	90	80	40	90	100	40
6646125325	0	0	1	2	1	23	Italy	Italy	0.16	38000	31.9	0.93	0.99	5	1	3.08	3	1		5	4	4	6	3	4	90	70	60	90	50	60	90	65	100	60	90	80	100	100	80
6646056213	0	0	1	1	2	19	Italy	Italy	0.16	38000	31.9	0.93	0.99	5	1	0.42	0	5		6	5	7	7	2	6	93	94	86	81	83	96	89	84	80	100	91	57	92	87	41
6645974956	0	0	1	2	1	27	Italy	Italy	0.16	38000	31.9	0.93	0.99	5	1	3	3	NA		4	2	4	6	5	6	87	66	41	63	38	61	48	31	80	77	78	46	84	91	13
6645870220	0	0	1	2	3	20	Italy	Italy	0.16	38000	31.9	0.93	0.99	5	2	NA	NA	NA		6	6	4	4	6	2	95	80	40	90	85	50	70	50	80	70	80	0	85	70	88
6645852872	0	0	1	2	1	20	Italy	Italy	0.16	38000	31.9	0.93	0.99	5	1	3	3	NA		3	4	4	5	4	5	81	81	93	NA	70	100	100	71	100	91	90	91	85	88	NA
6645751691	0	0	1	2	1	23	Italy	Italy	0.16	38000	31.9	0.93	0.99	5	2	NA	NA	NA		4	2	5	3	6	6	NA	NA	NA	NA	NA	NA	NA	NA	NA	NA	NA	NA	NA	NA	NA
6645586312	0	0	1	2	1	23	Italy	Italy	0.16	38000	31.9	0.93	0.99	5	1	1.33	1	4		3	4	5	6	4	4	100	100	85	90	49	55	52	78	100	80	80	32	90	90	34
6645147839	0	0	1	1	2	25	Italy	Italy	0.16	38000	31.9	0.93	0.99	5	1	3.5	3	6		1	4	4	5	1	2	NA	NA	NA	NA	NA	NA	NA	NA	NA	NA	NA	NA	NA	NA	NA
6645015587	0	0	1	2	1	21	Italy	Italy	0.16	38000	31.9	0.93	0.99	5	2	NA	NA	NA		4	4	5	NA	NA	NA	74	86	75	86	75	80	80	77	90	69	70	100	83	85	88
6644992764	0	0	1	2	1	22	Italy	Italy	0.16	38000	31.9	0.93	0.99	5	2	NA	NA	NA		3	1	3	4	4	3	90	75	80	85	70	91	85	71	90	85	75	90	75	80	65
6644982225	0	0	1	2	1	20	Italy	Italy	0.16	38000	31.9	0.93	0.99	5	2	NA	NA	NA		3	1	4	NA	NA	NA	NA	NA	NA	NA	NA	NA	NA	NA	NA	NA	NA	NA	NA	NA	NA
6644894220	0	0	1	2	1	36	Italy	Italy	0.16	38000	31.9	0.93	0.99	5	1	5.17	5	2		4	NA	6	6	4	6	90	100	86	62	72	75	80	75	100	86	89	44	50	89	53
6582109330	0	1	1	1	2	26	Italy	Italy	0.16	38000	31.9	0.93	0.99	5	2	NA	NA	NA		4	3	5	NA	NA	NA	85	79	91	88	65	71	70	52	52	55	48	22	33	83	84
6543924272	0	0	1	2	1	37	Italy	Italy	0.16	38000	31.9	0.93	0.99	5	1	11.67	11	8		1	2	5	4	2	5	100	61	75	35	63	73	100	83	100	100	100	100	100	100	100
6543773549	0	0	1	2	1	34	Italy	Italy	0.16	38000	31.9	0.93	0.99	5	1	9.5	9	6		4	5	4	4	5	4	100	75	48	90	43	90	50	100	100	82	83	100	100	42	100
6542976922	0	0	1	2	1	44	Italy	Italy	0.16	38000	31.9	0.93	0.99	5	1	15	15	NA		5	1	6	5	6	6	90	89	92	90	53	81	74	13	100	100	100	55	91	100	88
6542925318	0	0	1	2	1	43	Italy	Italy	0.16	38000	31.9	0.93	0.99	5	NA	NA	NA	NA		5	1	4	7	7	6	86	98	96	72	90	100	100	100	100	100	100	53	100	100	66
6542816547	0	0	1	2	1	38	Italy	Italy	0.16	38000	31.9	0.93	0.99	5	2	NA	NA	NA		5	1	3	4	4	6	100	80	70	71	80	70	60	90	100	85	90	71	66	100	91
6423313677	0	0	1	2	1	36	Italy	Italy	0.16	38000	31.9	0.93	0.99	5	2	NA	NA	NA		3	1	4	5	6	4	100	100	89	33	85	59	87	90	96	100	100	87	100	100	99
6423101105	0	0	1	2	1	36	Italy	Italy	0.16	38000	31.9	0.93	0.99	5	1	0.92	NA	11		4	1	4	6	5	4	100	100	100	100	95	95	95	90	85	84	95	94	96	60	43
6422322245	0	0	1	2	1	32	Italy	Italy	0.16	38000	31.9	0.93	0.99	5	1	12.33	12	4		4	4	4	6	6	4	100	70	70	80	90	70	90	100	100	91	100	50	70	80	20
6422127471	0	0	1	2	1	35	Italy	Italy	0.16	38000	31.9	0.93	0.99	5	1	14	14	NA		3	5	4	5	4	4	NA	NA	NA	NA	NA	NA	NA	NA	NA	NA	NA	NA	NA	NA	NA
6421555180	0	0	1	2	1	30	Italy	Italy	0.16	38000	31.9	0.93	0.99	5	1	2	2	NA		6	3	5	4	4	5	99	90	65	100	50	39	78	50	100	70	80	92	100	100	100
6421306706	0	0	1	2	1	39	Italy	Italy	0.16	38000	31.9	0.93	0.99	5	1	3.08	3	1		3	6	6	3	7	5	100	100	100	67	55	91	63	77	100	100	100	4	100	100	100
6420682042	0	0	1	2	1	33	Italy	Italy	0.16	38000	31.9	0.93	0.99	5	1	1.17	1	2		2	5	6	6	4	4	NA	NA	NA	NA	NA	NA	NA	NA	NA	NA	NA	NA	NA	NA	NA
6420537449	0	0	1	2	1	26	Italy	Italy	0.16	38000	31.9	0.93	0.99	5	1	3.42	3	5		6	4	6	3	4	5	35	75	80	100	79	100	70	100	79	71	80	70	69	87	65
6420535722	0	0	1	2	1	47	Italy	Italy	0.16	38000	31.9	0.93	0.99	5	1	2	2	NA		5	NA	5	5	3	5	100	100	74	100	55	99	NA	55	30	59	79	18	99	99	47
6420519465	0	0	1	1	2	37	Italy	Italy	0.16	38000	31.9	0.93	0.99	5	1	2	2	NA		4	5	3	6	1	5	100	100	61	52	100	64	75	90	37	77	82	30	70	89	100
6420428890	0	0	1	2	1	30	Italy	Italy	0.16	38000	31.9	0.93	0.99	5	1	12.67	12	8		5	2	6	5	4	5	NA	NA	NA	NA	NA	NA	NA	NA	NA	NA	NA	NA	NA	NA	NA
6420373155	0	0	1	2	2	54	Italy	Italy	0.16	38000	31.9	0.93	0.99	5	1	9	9	NA		3	6	7	6	4	6	85	55	56	91	90	100	100	100	48	70	42	NA	72	17	52
6420015850	0	0	1	2	1	39	Italy	Italy	0.16	38000	31.9	0.93	0.99	5	1	3.67	3	8		6	6	3	6	6	6	50	100	40	10	50	100	100	50	50	100	0	0	0	0	100
6419817090	0	0	1	2	1	51	Italy	Italy	0.16	38000	31.9	0.93	0.99	5	1	34	34	NA		4	1	4	6	4	4	100	100	52	32	23	48	44	NA	100	100	100	100	100	52	81
6419672985	0	0	1	2	1	24	Italy	Italy	0.16	38000	31.9	0.93	0.99	5	1	1.25	1	3		4	2	4	2	4	4	82	88	99	76	92	90	86	94	98	99	100	79	96	88	97
6419504680	0	0	1	1	2	44	Italy	Italy	0.16	38000	31.9	0.93	0.99	5	1	6	6	NA		4	4	3	4	2	4	NA	NA	NA	NA	NA	NA	NA	NA	NA	NA	NA	NA	NA	NA	NA
6419463040	0	0	1	2	1	33	Italy	Italy	0.16	38000	31.9	0.93	0.99	5	2	NA	NA	NA		4	2	5	3	1	2	100	100	82	88	80	24	1	33	100	100	100	52	100	100	25
6419421229	0	0	1	1	2	30	Italy	Italy	0.16	38000	31.9	0.93	0.99	5	2	NA	NA	NA		3	2	5	4	NA	3	93	100	85	20	37	75	65	55	88	99	100	72	81	88	62
6419349448	0	0	1	2	2	30	Italy	Italy	0.16	38000	31.9	0.93	0.99	5	2	NA	NA	NA		4	4	4	4	4	4	100	100	100	28	70	71	68	63	100	84	100	62	100	100	70
6419326647	0	0	1	2	1	27	Italy	Italy	0.16	38000	31.9	0.93	0.99	5	1	10	10	NA		4	1	5	6	4	5	70	70	56	40	80	82	81	88	100	100	100	72	100	100	50
6419291261	0	0	1	2	1	29	Italy	Italy	0.16	38000	31.9	0.93	0.99	5	2	NA	NA	NA		3	1	5	6	6	6	80	100	80	80	90	80	80	94	100	80	60	60	100	100	94
6419278552	0	0	1	2	1	37	Italy	Italy	0.16	38000	31.9	0.93	0.99	5	1	7.17	7	2		5	NA	5	4	6	4	100	94	97	61	72	59	66	72	100	89	82	90	100	97	100
6379431880	0	0	1	2	3	29	Italy	Italy	0.16	38000	31.9	0.93	0.99	5	1	3.25	3	3		3	7	4	6	5	4	100	100	50	70	100	70	25	100	100	100	100	80	100	100	71
6271865782	0	0	1	2	1	31	Italy	Italy	0.16	38000	31.9	0.93	0.99	5	1	6	6	NA		4	4	4	6	6	6	100	100	90	0	50	100	100	100	20	NA	20	20	70	90	NA
6138768634	0	1	1	2	3	29	Italy	Italy	0.16	38000	31.9	0.93	0.99	5	1	3	3	NA		1	7	4	6	4	4	100	100	80	0	100	10	10	100	100	100	100	100	100	100	100
6668821013	0	0	1	2	1	35	Italy	Italy	0.16	38000	31.9	0.93	0.99	5	1	7.42	7	5		7	1	5	7	7	5	100	100	100	100	100	100	100	100	100	100	100	100	100	100	100
6646889621	0	0	1	2	1	23	Italy	Italy	0.16	38000	31.9	0.93	0.99	5	2	NA	NA	NA		3	NA	6	NA	NA	NA	100	91	61	75	81	58	60	73	88	87	80	73	62	82	79
6542833984	0	1	1	2	1	57	Italy	USA	0.16	38000	31.9	0.93	0.99	5	1	39.42	39	5		5	1	4	5	4	4	100	93	100	59	65	77	93	79	89	86	80	58	70	94	73
6654218906	0	0	1	2	1	20	Italy	Italy	0.16	38000	31.9	0.93	0.99	5	1	0.33	0	4		5	5	7	7	7	7	100	80	80	0	90	100	100	100	70	90	40	90	100	100	90
6419255987	0	0	1	1	2	32	Italy	Italy	0.16	38000	31.9	0.93	0.99	5	1	1.08	1	1		4	3	6	4	6	2	93	89	87	84	70	81	76	76	94	95	94	12	41	92	91
6647050052	0	0	1	1	2	25	Italy	Italy	0.16	38000	31.9	0.93	0.99	5	1	1.42	1	5		6	4	6	6	6	6	80	80	50	40	50	80	80	80	90	80	80	80	80	80	80
6645021301	0	0	1	2	1	28	Italy	Italy	0.16	38000	31.9	0.93	0.99	5	1	3	3	NA		4	5	4	6	6	4	NA	NA	NA	NA	NA	NA	NA	NA	NA	NA	NA	NA	NA	NA	NA
6420621790	0	0	1	1	2	42	Italy	Italy	0.16	38000	31.9	0.93	0.99	5	1	15	15	0		4	5	4	5	1	4	97	93	87	71	70	83	62	49	62	86	100	87	92	70	51
6420301168	0	0	1	2	1	29	Italy	Italy	0.16	38000	31.9	0.93	0.99	5	1	14.75	14	9		3	1	5	5	4	5	51	100	71	87	82	100	92	79	90	100	100	85	89	93	100
6174736317	0	1	1	2	1	27	Italy	Italy	NA	NA	NA	NA	NA	NA	2	NA	NA	NA		2	NA	6	7	4	2	54	45	67	55	67	84	93	93	100	100	100	38	100	100	100
6090245118	0	1	1	2	1	30	Japan	Japan	NA	NA	NA	NA	NA	NA	1	4.33	4	4	I am Asian, my husband is half white half Asian	6	4	4	6	5	5	100	100	90	80	90	100	90	95	90	100	70	70	70	95	90
6111746185	0	1	1	2	1	27	Kenya	Kenya	NA	NA	NA	NA	NA	NA	2	NA	NA	NA	Black - African	5	NA	5	2	5	4	NA	NA	NA	NA	NA	NA	NA	NA	NA	NA	NA	NA	NA	NA	NA
6089134977	0	1	1	2	1	33	Korea	UK	NA	NA	NA	NA	NA	NA	1	6	6	NA	White	5	4	5	5	6	6	NA	NA	NA	NA	NA	NA	NA	NA	NA	NA	NA	NA	NA	NA	NA
6146665457	0	1	1	2	1	27	Kosovi	Kosovo	NA	NA	NA	NA	NA	NA	1	5.67	5	8	Albanian	6	1	6	7	5	6	78	63	77	95	72	76	85	69	78	81	85	67	80	78	90
6090761940	0	1	1	1	2	29	Lithuania	Kazakhstan	NA	NA	NA	NA	NA	NA	1	0.17	NA	2		4	4	3	5	1	4	NA	NA	NA	NA	NA	NA	NA	NA	NA	NA	NA	NA	NA	NA	NA
6090682590	0	1	1	2	1	27	Malaysia	Malaysia	NA	NA	NA	NA	NA	NA	1	0.92	0	11	Chinese Malaysian	5	5	5	5	6	7	97	94	73	100	50	80	100	76	97	97	50	54	72	64	91
6175242853	0	1	1	2	1	37	Malaysia	Malaysia	NA	NA	NA	NA	NA	NA	2	NA	NA	NA	Chinese	6	NA	7	NA	NA	NA	85	85	100	100	70	51	80	55	100	95	33	54	74	77	66
6153999125	0	1	1	2	3	24	Malta	Malta	NA	NA	NA	NA	NA	NA	1	5	5	NA	White	5	5	2	4	3	6	70	100	35	100	50	NA	100	30	100	100	100	20	75	60	NA
6089302207	0	1	1	2	1	37	Mauritius	UK	NA	NA	NA	NA	NA	NA	1	16	16	NA	Scottish	5	NA	2	6	4	5	NA	NA	NA	NA	NA	NA	NA	NA	NA	NA	NA	NA	NA	NA	NA
6147303933	0	1	1	1	2	23	Netherlands	Czech Republic	NA	NA	NA	NA	NA	NA	2	NA	NA	NA	Caucasian	2	1	4	NA	NA	NA	70	65	75	60	1	70	70	NA	70	80	80	60	65	60	65
6147197627	0	1	1	1	1	23	Netherlands	Germany	NA	NA	NA	NA	NA	NA	1	4.5	4	6	Kaukasisch	5	4	6	5	1	6	97	90	95	95	75	95	95	95	80	70	85	85	85	90	84
6093582100	0	1	1	2	1	20	Netherlands	Germany	NA	NA	NA	NA	NA	NA	2	NA	NA	NA	deutsch	2	1	4	NA	NA	NA	28	80	74	78	NA	74	85	NA	100	72	72	53	78	67	47
6420321165	0	1	1	2	1	30	Netherlands	Italy	NA	NA	NA	NA	NA	NA	1	9.83	9	10		5	5	1	6	4	4	89	77	67	68	53	44	82	NA	79	73	67	63	50	48	15
6419290164	0	1	1	2	1	29	Netherlands	Italy	NA	NA	NA	NA	NA	NA	1	1	1	0		4	5	4	4	4	7	100	100	100	75	80	100	100	90	100	80	90	90	100	90	90
6146939149	0	1	1	2	1	25	Netherlands	Italy	NA	NA	NA	NA	NA	NA	1	0.33	0	4	European	4	2	4	5	5	6	85	64	62	60	62	60	57	66	72	72	70	55	51	44	26
6174734561	0	1	1	2	1	22	Netherlands	Netherlands	NA	NA	NA	NA	NA	NA	1	2	2	NA	Dutch - white	6	4	6	5	3	4	80	80	90	100	40	90	100	30	45	40	90	80	90	100	68
6147149188	0	1	1	2	1	26	Netherlands	Netherlands	NA	NA	NA	NA	NA	NA	1	7.75	7	9	Dutch	4	4	4	5	5	4	86	87	75	76	50	100	100	75	79	82	46	69	64	59	81
6089545203	0	1	1	1	2	19	Netherlands	Netherlands	NA	NA	NA	NA	NA	NA	2	NA	NA	NA	Caucasian	6	3	7	NA	NA	NA	63	100	87	100	30	65	90	62	88	71	84	91	91	96	88
6089216275	0	1	1	2	1	18	Netherlands	Netherlands	NA	NA	NA	NA	NA	NA	1	0.83	NA	10	Dutch	2	5	3	5	2	2	100	100	100	91	100	100	100	100	85	100	70	74	100	100	57
6107768099	0	1	1	2	1	49	Netherlands	Niederlande	NA	NA	NA	NA	NA	NA	2	NA	NA	NA	Weiss	1	NA	2	NA	NA	NA	1	1	53	3	3	24	5	2	2	50	3	1	3	99	1
6147388335	0	1	1	1	1	25	Netherlands	Slovenia	NA	NA	NA	NA	NA	NA	2	NA	NA	NA	Caucasian	6	3	5	NA	NA	NA	80	80	72	73	69	43	37	30	66	69	68	48	33	25	62
6089543223	0	1	1	1	2	53	Netherlands	Sweden	NA	NA	NA	NA	NA	NA	1	31.5	31	6	kaukasian	4	6	5	6	1	6	90	80	50	50	18	79	50	30	90	90	90	50	50	50	50
6210702884	0	1	1	2	1	28	Netherlands	Sweden	NA	NA	NA	NA	NA	NA	1	4.58	4	7	Swedish	5	5	6	6	6	5	100	100	89	100	72	74	76	73	64	88	74	16	55	53	2
6093656009	0	1	1	2	1	30	New Zealand	Albania	NA	NA	NA	NA	NA	NA	1	2	2	NA	European	3	4	2	6	4	6	38	100	78	40	70	80	80	85	100	100	100	100	75	25	15
6343434574	0	1	1	1	3	21	Nigeria	Ghana	NA	NA	NA	NA	NA	NA	1	0.75	NA	9	Yoruba	5	6	7	6	5	6	93	64	72	100	62	75	82	55	83	63	87	48	47	0	0
6343433908	0	1	1	1	3	21	Nigeria	Ghana	NA	NA	NA	NA	NA	NA	1	0.75	NA	9	Yoruba	5	6	7	6	5	6	NA	NA	NA	NA	NA	NA	NA	NA	NA	NA	NA	NA	NA	NA	NA
6343431827	0	1	1	1	2	25	Nigeria	Ghana	NA	NA	NA	NA	NA	NA	2	NA	NA	NA	african	5	3	6	NA	NA	NA	79	100	90	60	50	100	70	50	100	60	100	99	70	50	70
6343429840	0	1	1	1	3	21	Nigeria	Ghana	NA	NA	NA	NA	NA	NA	1	0.75	NA	9	Yoruba	5	6	7	6	5	6	NA	NA	NA	NA	NA	NA	NA	NA	NA	NA	NA	NA	NA	NA	NA
6343559962	0	0	1	1	2	32	Nigeria	Nigeria	1.16	5900	48.8	0	0	1	2	0.25	NA	3	yoruba	6	4	6	4	4	6	94	90	75	74	65	50	56	61	71	53	91	87	72	73	66
6402546708	0	0	1	2	1	35	Nigeria	Nigeria	1.16	5900	48.8	0	0	1	1	12.33	12	4	Yoruba	6	2	6	6	6	6	90	90	90	55	75	80	86	80	100	95	96	70	98	95	76
6402543904	0	0	1	2	1	44	Nigeria	Nigeria	1.16	5900	48.8	0	0	1	1	24	12	144	Ibibio	7	1	7	7	7	7	100	100	100	100	100	100	100	100	100	100	100	100	100	100	100
6402486388	0	0	1	2	1	22	Nigeria	Nigeria	1.16	5900	48.8	0	0	1	1	2.17	2	2	Igbo	6	6	4	5	4	4	74	76	100	96	22	96	92	81	6	9	7	13	81	46	27
6402465114	0	0	1	2	1	27	Nigeria	Nigeria	1.16	5900	48.8	0	0	1	1	0.5	NA	6	Efik	4	2	5	4	6	2	50	100	72	85	38	68	73	100	100	100	100	0	100	100	0
6402462196	0	0	1	2	1	28	Nigeria	Nigeria	1.16	5900	48.8	0	0	1	1	8.75	8	9	Yoruba	5	3	7	5	6	7	100	89	72	44	80	86	83	82	76	70	57	72	75	72	71
6402437222	0	0	1	2	1	45	Nigeria	Nigeria	1.16	5900	48.8	0	0	1	1	10.25	10	3	Ibo	7	2	7	7	7	7	100	100	100	83	98	100	100	100	98	94	100	100	100	100	100
6402425328	0	0	1	2	1	27	Nigeria	Nigeria	1.16	5900	48.8	0	0	1	1	5	5	NA	Igbo	6	2	7	6	2	7	0	7	100	42	100	100	100	100	0	0	0	0	100	100	0
6402405662	0	0	1	2	3	27	Nigeria	Nigeria	1.16	5900	48.8	0	0	1	1	5.58	5	7	Black Nigerian	6	1	7	6	6	7	51	95	90	49	50	50	50	50	100	90	90	50	90	100	50
6402338177	0	0	1	2	1	27	Nigeria	Nigeria	1.16	5900	48.8	0	0	1	1	9	9	NA	Igbo	4	2	7	6	7	7	0	75	57	95	65	100	80	75	60	70	60	50	50	80	75
6402316189	0	0	1	2	1	32	Nigeria	Nigeria	1.16	5900	48.8	0	0	1	1	7	7	0	Yoruba	6	6	7	7	7	7	83	100	100	100	80	100	100	100	100	100	100	100	100	100	100
6402274601	0	0	1	2	1	29	Nigeria	Nigeria	1.16	5900	48.8	0	0	1	2	NA	NA	NA	Igbo	4	NA	4	NA	NA	NA	20	56	57	78	0	100	100	100	100	100	35	0	100	100	0
6402256356	0	0	1	2	1	27	Nigeria	Nigeria	1.16	5900	48.8	0	0	1	2	NA	NA	NA	Igbo	4	4	4	NA	NA	NA	50	50	50	50	25	50	50	50	75	75	75	75	75	65	65
6402218241	0	0	1	2	1	30	Nigeria	Nigeria	1.16	5900	48.8	0	0	1	2	NA	NA	NA	ibo	6	2	7	6	4	3	40	96	99	99	52	100	100	100	0	99	1	1	100	100	0
6402202013	0	0	1	2	1	27	Nigeria	Nigeria	1.16	5900	48.8	0	0	1	2	NA	NA	NA	Africa	6	3	6	6	6	6	85	100	75	84	0	86	85	NA	100	83	85	84	82	88	79
6402166426	0	0	1	2	1	37	Nigeria	Nigeria	1.16	5900	48.8	0	0	1	1	6	6	NA	Igbo	4	2	6	6	6	6	58	92	73	85	50	80	95	81	99	99	99	99	99	100	91
6402164733	0	0	1	2	1	30	Nigeria	Nigeria	1.16	5900	48.8	0	0	1	1	0.25	NA	3	Ibo	6	1	6	4	4	6	50	65	50	70	40	50	65	30	100	100	100	65	90	100	50
6402134561	0	0	1	2	1	32	Nigeria	Nigeria	1.16	5900	48.8	0	0	1	1	16	16	NA	Igbo	7	1	7	7	7	7	20	70	100	100	50	70	50	30	100	100	100	80	60	100	100
6402117784	0	0	1	2	1	30	Nigeria	Nigeria	1.16	5900	48.8	0	0	1	1	3.92	3	11	Ibibio	4	2	7	5	6	7	0	30	60	90	50	90	100	70	90	80	100	20	50	70	30
6402074321	0	0	1	2	1	27	Nigeria	Nigeria	1.16	5900	48.8	0	0	1	2	NA	NA	NA	African	4	4	6	3	6	1	75	83	64	96	31	65	70	31	90	58	87	89	87	92	81
6402062272	0	0	1	2	1	30	Nigeria	Nigeria	1.16	5900	48.8	0	0	1	1	11.33	11	4	Igbo	6	4	4	5	6	5	35	100	95	100	81	100	100	97	100	100	100	100	100	100	96
6402030765	0	0	1	2	1	34	Nigeria	Nigeria	1.16	5900	48.8	0	0	1	1	15.25	15	3	Kalabari	4	1	4	6	7	7	100	100	59	63	75	59	58	93	79	68	94	91	74	95	76
6401974482	0	0	1	2	1	29	Nigeria	Nigeria	1.16	5900	48.8	0	0	1	1	12.67	12	8	Ibibio	6	1	7	6	6	6	79	94	92	98	97	99	98	100	100	94	100	96	98	97	98
6401971309	0	0	1	2	2	37	Nigeria	Nigeria	1.16	5900	48.8	0	0	1	2	1.25	1	3	Jaba	6	1	7	5	6	6	0	0	19	100	0	100	100	100	100	100	100	80	100	100	100
6401914539	0	0	1	2	1	34	Nigeria	Nigeria	1.16	5900	48.8	0	0	1	1	34	17	204	Lagos	7	2	6	7	6	7	82	97	72	98	37	76	86	79	100	94	49	39	79	99	67
6401891042	0	0	1	2	1	30	Nigeria	Nigeria	1.16	5900	48.8	0	0	1	1	6.58	6	7	Yoruba	7	5	7	7	7	7	100	100	100	98	98	98	97	97	65	53	24	12	100	100	44
6401889162	0	0	1	2	1	23	Nigeria	Nigeria	1.16	5900	48.8	0	0	1	1	7	7	NA	ibibio	6	4	6	7	6	7	5	20	0	9	0	93	35	97	94	96	0	18	18	96	0
6401853074	0	0	1	2	1	38	Nigeria	Nigeria	1.16	5900	48.8	0	0	1	1	8.92	8	11	Yoruba	5	1	6	6	3	6	75	96	100	25	80	93	19	81	100	100	70	94	100	100	23
6401820957	0	0	1	2	1	25	Nigeria	Nigeria	1.16	5900	48.8	0	0	1	1	3.75	3	9	Urhobo	7	1	7	7	6	4	1	70	100	100	0	65	100	0	100	100	100	0	100	100	75
6401805956	0	0	1	2	1	21	Nigeria	Nigeria	1.16	5900	48.8	0	0	1	1	3.5	3	6	Igbo	7	1	7	6	7	7	50	60	52	80	0	100	100	100	41	41	40	38	15	27	12
6401799491	0	0	1	2	1	27	Nigeria	Nigeria	1.16	5900	48.8	0	0	1	1	3	3	NA	Yoruba	4	2	4	4	4	4	24	97	95	92	51	53	57	50	100	53	30	3	97	97	10
6401756744	0	0	1	2	1	45	Nigeria	Nigeria	1.16	5900	48.8	0	0	1	1	NA	NA	NA	Africa	6	1	7	6	2	6	100	100	100	100	100	100	100	100	100	100	100	100	100	100	1
6401744784	0	0	1	2	1	38	Nigeria	Nigeria	1.16	5900	48.8	0	0	1	1	12	12	NA	Idoma	6	4	4	4	5	6	60	99	100	87	70	88	87	88	100	97	96	71	80	70	70
6401734890	0	0	1	2	4	34	Nigeria	Nigeria	1.16	5900	48.8	0	0	1	1	6.58	6	7	yoruba	7	6	7	7	7	7	90	60	75	90	70	100	100	100	83	87	100	100	91	100	80
6401734697	0	0	1	2	1	30	Nigeria	Nigeria	1.16	5900	48.8	0	0	1	1	8.83	8	10	Yoruba	5	1	7	7	7	7	100	100	100	100	55	100	100	100	100	100	58	79	95	94	97
6401706208	0	0	1	2	1	41	Nigeria	Nigeria	1.16	5900	48.8	0	0	1	1	13.67	13	8	delta	5	2	6	3	7	6	0	39	38	47	33	41	38	44	73	69	71	70	81	75	69
6401651524	0	0	1	2	1	37	Nigeria	Nigeria	1.16	5900	48.8	0	0	1	2	NA	NA	NA	Igbo	4	1	6	1	1	6	0	12	6	13	0	20	20	0	75	76	60	13	60	50	13
6401650786	0	0	1	2	1	30	Nigeria	Nigeria	1.16	5900	48.8	0	0	1	1	2.08	2	1	african	6	1	7	5	5	6	65	75	90	89	14	51	79	22	99	99	90	48	80	64	68
6401648360	0	0	1	2	1	37	Nigeria	Nigeria	1.16	5900	48.8	0	0	1	1	9.75	9	9		6	2	7	7	4	7	0	52	100	99	52	99	99	50	100	99	100	60	100	100	99
6401621643	0	0	1	2	1	34	Nigeria	Nigeria	1.16	5900	48.8	0	0	1	1	6	6	NA	Yoruba	5	2	6	6	6	5	68	48	78	87	50	80	29	28	98	95	18	34	56	52	25
6401621281	0	0	1	2	1	26	Nigeria	Nigeria	1.16	5900	48.8	0	0	1	1	5	5	NA	Yoruba	6	6	1	3	6	5	75	80	58	58	52	88	80	35	78	64	60	72	64	48	32
6401604047	0	0	1	1	2	30	Nigeria	Nigeria	1.16	5900	48.8	0	0	1	1	3.67	3	8	Zaar	5	5	7	6	1	7	7	94	50	63	3	70	61	55	83	61	76	73	73	75	54
6401581927	0	0	1	2	1	34	Nigeria	Nigeria	1.16	5900	48.8	0	0	1	1	9.67	9	8	Yoruba	6	1	6	6	6	6	60	75	85	97	52	71	85	78	96	92	92	92	89	86	86
6343560036	0	0	1	1	2	28	Nigeria	Nigeria	1.16	5900	48.8	0	0	1	2	NA	NA	NA	Love	6	NA	7	NA	NA	NA	38	34	100	27	81	100	69	87	88	94	97	100	100	100	62
6343545359	0	0	1	2	1	33	Nigeria	Nigeria	1.16	5900	48.8	0	0	1	1	1	1	0	christain	7	1	7	7	7	7	99	100	100	100	72	100	99	100	100	99	100	100	100	99	100
6343540787	0	0	1	1	2	29	Nigeria	Nigeria	1.16	5900	48.8	0	0	1	1	6.83	6	10	Tiv	6	2	7	7	3	7	100	100	92	27	89	100	27	100	100	100	100	71	100	100	35
6343487525	0	0	1	1	4	53	Nigeria	Nigeria	1.16	5900	48.8	0	0	1	NA	NA	NA	NA	Ibo	6	6	6	NA	NA	NA	1	2	NA	NA	NA	NA	NA	NA	2	2	1	1	2	2	1
6343479746	0	0	1	1	2	29	Nigeria	Nigeria	1.16	5900	48.8	0	0	1	1	4.25	4	3	BLACK AND AFRICAN	4	6	6	6	1	6	100	100	100	80	50	100	80	100	100	100	100	50	70	100	20
6343476585	0	0	1	2	1	23	Nigeria	Nigeria	1.16	5900	48.8	0	0	1	2	NA	NA	NA	Igbo	6	1	6	NA	NA	NA	86	97	94	47	34	82	74	90	97	96	96	0	81	88	83
6343471344	0	0	1	2	1	45	Nigeria	Nigeria	1.16	5900	48.8	0	0	1	2	NA	NA	NA	Africa	6	2	7	6	5	7	100	100	100	100	100	100	100	100	100	100	100	100	100	100	0
6343469943	0	0	1	1	2	27	Nigeria	Nigeria	1.16	5900	48.8	0	0	1	1	5.58	5	7	Yoruba	3	1	4	5	1	5	83	86	79	98	49	79	99	47	96	96	99	99	94	97	82
6343469544	0	0	1	1	2	54	Nigeria	Nigeria	1.16	5900	48.8	0	0	1	2	NA	NA	NA	Tiv	5	4	5	4	1	4	68	85	89	89	87	88	88	89	100	94	95	100	100	100	100
6343465327	0	0	1	1	2	35	Nigeria	Nigeria	1.16	5900	48.8	0	0	1	1	7.17	7	2	Igbo	7	6	7	7	1	7	100	100	100	100	100	100	100	100	100	100	100	100	100	100	51
6343462787	0	0	1	1	2	33	Nigeria	Nigeria	1.16	5900	48.8	0	0	1	1	1	1	NA	yoruba	7	6	6	6	6	7	75	80	85	75	50	50	50	50	100	100	89	91	100	92	85
6343462370	0	0	1	1	2	26	Nigeria	Nigeria	1.16	5900	48.8	0	0	1	1	2.42	2	5	yoruba	5	4	6	6	1	6	100	100	70	60	0	100	100	0	100	0	100	90	100	100	50
6343460566	0	0	1	1	2	18	Nigeria	Nigeria	1.16	5900	48.8	0	0	1	1	0.25	NA	3	Igbo	5	4	6	5	2	4	0	60	50	100	0	30	100	0	100	100	100	50	100	100	0
6343459336	0	0	1	1	2	46	Nigeria	Nigeria	1.16	5900	48.8	0	0	1	1	10.5	10	6	Igbo (African)	4	4	6	6	2	7	90	100	100	100	90	100	80	80	100	100	90	80	100	80	50
6343458784	0	0	1	1	2	40	Nigeria	Nigeria	1.16	5900	48.8	0	0	1	1	7.67	7	8	Tiv	6	5	7	7	1	7	20	90	100	100	50	90	100	71	90	59	100	100	100	90	85
6343457583	0	0	1	1	2	21	Nigeria	Nigeria	1.16	5900	48.8	0	0	1	2	NA	NA	NA	African	3	6	6	NA	NA	NA	10	30	15	5	0	100	100	100	1	1	1	1	1	1	1
6343456277	0	0	1	1	2	33	Nigeria	Nigeria	1.16	5900	48.8	0	0	1	1	3	3	NA	african	1	1	1	6	4	4	81	87	88	90	89	88	87	87	86	86	90	87	86	88	90
6343452935	0	0	1	1	2	26	Nigeria	Nigeria	1.16	5900	48.8	0	0	1	1	2.08	2	1	Igbo	4	4	7	6	1	6	50	70	50	100	60	100	100	100	72	85	99	100	100	100	54
6343450729	0	0	1	1	2	27	Nigeria	Nigeria	1.16	5900	48.8	0	0	1	1	4.17	4	2	YORUBA	6	4	6	4	4	6	71	85	90	82	85	81	86	90	97	95	94	95	96	94	91
6343450588	0	0	1	2	1	28	Nigeria	Nigeria	1.16	5900	48.8	0	0	1	2	NA	NA	NA	Africa	6	3	6	6	6	6	87	99	97	87	93	86	87	93	98	98	98	91	93	95	84
6343446800	0	0	1	1	2	24	Nigeria	Nigeria	1.16	5900	48.8	0	0	1	2	NA	NA	NA	nupe	2	6	1	NA	NA	NA	NA	NA	NA	NA	NA	NA	NA	NA	NA	NA	NA	NA	NA	NA	NA
6343446716	0	0	1	1	1	48	Nigeria	Nigeria	1.16	5900	48.8	0	0	1	1	7	7	NA	YORUBA	6	4	6	6	1	6	50	65	66	84	96	93	92	70	98	57	65	65	88	96	55
6343445833	0	0	1	1	2	25	Nigeria	Nigeria	1.16	5900	48.8	0	0	1	2	NA	NA	NA	African	6	5	7	NA	NA	NA	30	70	50	85	35	90	95	95	95	95	95	35	35	70	40
6343443538	0	0	1	1	2	26	Nigeria	Nigeria	1.16	5900	48.8	0	0	1	1	3.58	3	7	Ibira	6	6	7	7	1	7	50	80	90	50	30	85	90	80	100	100	90	80	100	100	80
6343442381	0	0	1	1	2	27	Nigeria	Nigeria	1.16	5900	48.8	0	0	1	2	NA	NA	NA	Black	7	3	6	5	4	6	81	100	80	100	59	71	76	75	100	50	50	41	89	62	22
6343440708	0	0	1	1	2	43	Nigeria	Nigeria	1.16	5900	48.8	0	0	1	1	11.58	11	7	Yoruba	6	6	7	6	NA	6	67	100	94	100	54	86	100	38	100	100	100	40	100	100	30
6343439956	0	0	1	1	2	NA	Nigeria	Nigeria	1.16	5900	48.8	0	0	1	1	2.5	2	6	igbo	5	4	6	5	6	5	50	55	49	76	49	53	96	73	55	49	71	50	64	83	49
6343437545	0	0	1	1	2	37	Nigeria	Nigeria	1.16	5900	48.8	0	0	1	1	7.42	7	5	Yoruba	6	5	7	7	4	7	30	92	97	100	100	100	100	100	95	97	85	75	99	99	98
6343437214	0	0	1	2	1	34	Nigeria	Nigeria	1.16	5900	48.8	0	0	1	1	10.42	10	5	Yoruba	6	1	7	6	7	6	0	90	99	100	21	88	95	40	100	100	99	99	80	80	90
6343435179	0	0	1	1	2	33	Nigeria	Nigeria	1.16	5900	48.8	0	0	1	2	NA	NA	NA	Yoruba	5	5	6	5	5	5	70	50	70	60	60	75	75	75	70	60	70	60	70	60	60
6343432745	0	0	1	1	4	37	Nigeria	Nigeria	1.16	5900	48.8	0	0	1	1	4.5	4	6	Ekoi	6	6	7	7	NA	7	63	63	100	100	61	100	100	100	30	59	86	28	100	100	100
6343430466	0	0	1	1	2	23	Nigeria	Nigeria	1.16	5900	48.8	0	0	1	2	NA	NA	NA	tiv	7	4	6	7	3	6	81	100	100	100	100	100	100	75	100	70	100	100	100	100	70
6343430412	0	0	1	2	1	24	Nigeria	Nigeria	1.16	5900	48.8	0	0	1	1	3.67	3	8	Urhobo	7	2	6	7	3	6	0	100	100	100	0	100	100	0	100	100	100	0	100	88	58
6343428823	0	0	1	1	2	35	Nigeria	Nigeria	1.16	5900	48.8	0	0	1	2	NA	NA	NA	Yoruba	4	4	4	5	4	5	100	100	100	65	50	63	66	25	70	100	100	72	80	62	75
6343428636	0	0	1	1	4	40	Nigeria	Nigeria	1.16	5900	48.8	0	0	1	1	16	16	NA	BLACK	7	3	7	7	1	7	10	50	70	100	50	100	100	90	100	100	50	50	50	50	10
6343426304	0	0	1	2	1	37	Nigeria	Nigeria	1.16	5900	48.8	0	0	1	1	5	5	NA	Igbo	5	1	6	6	7	6	82	99	84	99	45	89	91	86	100	100	99	95	85	84	81
6343426232	0	0	1	1	2	32	Nigeria	Nigeria	1.16	5900	48.8	0	0	1	1	6	6	NA	AFRICAN AMERICAN	6	6	6	7	4	6	100	100	70	80	80	75	80	90	100	100	100	100	100	100	100
6343425993	0	0	1	2	1	19	Nigeria	Nigeria	1.16	5900	48.8	0	0	1	1	0.33	NA	4	Black	6	1	6	7	7	6	51	100	80	89	27	92	76	95	90	91	88	43	75	80	57
6343425441	0	0	1	1	2	29	Nigeria	Nigeria	1.16	5900	48.8	0	0	1	1	4.17	4	2	black	5	5	7	7	2	7	32	96	75	99	58	98	100	57	100	100	100	79	75	82	81
6343424849	0	0	1	2	1	28	Nigeria	Nigeria	1.16	5900	48.8	0	0	1	1	12.67	12	8	Igbo	7	1	7	7	7	7	4	97	75	95	70	95	99	82	99	99	97	85	85	92	97
6343424723	0	0	1	1	2	29	Nigeria	Nigeria	1.16	5900	48.8	0	0	1	2	NA	NA	NA	Yoruba	7	7	7	NA	NA	NA	0	0	0	13	1	98	98	96	46	44	45	48	46	46	46
6343424208	0	0	1	1	2	25	Nigeria	Nigeria	1.16	5900	48.8	0	0	1	2	NA	NA	NA	Yoruba	4	4	6	NA	NA	NA	51	71	63	100	49	70	NA	0	87	81	55	72	100	96	68
6343424140	0	0	1	2	1	39	Nigeria	Nigeria	1.16	5900	48.8	0	0	1	1	3.75	3	9	African	6	1	6	6	6	6	20	90	100	100	75	100	65	71	100	100	100	100	75	100	97
6343422789	0	0	1	1	2	27	Nigeria	Nigeria	1.16	5900	48.8	0	0	1	2	NA	NA	NA	african	4	4	6	7	2	6	95	63	54	88	2	78	89	73	95	90	93	96	96	98	97
6343421599	0	0	1	2	1	39	Nigeria	Nigeria	1.16	5900	48.8	0	0	1	1	10.17	10	2	yorube	5	1	6	6	4	6	0	63	50	45	1	90	NA	2	100	98	55	50	45	65	66
6402455210	0	0	1	2	1	49	Nigeria	Nigeria	1.16	5900	48.8	0	0	1	1	22	22	NA	Yagba	7	1	7	6	7	7	70	100	81	85	78	66	71	64	81	100	100	75	100	100	50
6402192634	0	0	1	2	1	27	Nigeria	Nigeria	1.16	5900	48.8	0	0	1	2	NA	NA	NA	Yoruba	5	1	4	4	4	4	82	90	100	63	5	47	24	0	99	72	99	99	98	97	97
6402071016	0	0	1	2	1	34	Nigeria	Nigeria	1.16	5900	48.8	0	0	1	1	10.33	10	4	Ibibio	6	1	4	6	4	6	61	100	100	50	60	83	77	100	100	100	51	1	100	100	100
6402210071	0	0	1	1	2	26	Nigeria	Nigeria	1.16	5900	48.8	0	0	1	NA	NA	NA	NA		NA	NA	NA	NA	NA	NA	NA	NA	NA	NA	NA	NA	NA	NA	NA	NA	NA	NA	NA	NA	NA
6343438520	0	1	1	1	2	38	Nigeria		1.16	5900	48.8	0	0	1	1	1.17	1	2	Yoruba	4	5	4	5	4	6	60	90	96	94	98	93	91	94	98	96	73	98	96	96	71
6402315011	0	0	1	2	2	46	Nigeria	Nigeria	1.16	5900	48.8	0	0	1	1	14.75	14	9	Igbo	6	2	4	6	5	4	100	92	100	100	47	100	56	100	0	93	98	31	98	100	47
6401948870	0	0	1	2	1	38	Nigeria	Nigeria	1.16	5900	48.8	0	0	1	2	NA	NA	NA	Edo	5	2	7	6	6	7	69	85	87	64	65	52	65	62	72	95	86	48	88	73	66
6401727028	0	0	1	2	1	39	Nigeria	Nigeria	1.16	5900	48.8	0	0	1	1	10.83	10	10	Adara	6	4	7	7	7	6	44	86	59	24	50	93	59	100	88	84	88	86	77	89	88
6401654837	0	0	1	2	1	26	Nigeria	Nigeria	1.16	5900	48.8	0	0	1	1	4.67	4	8	Yoruba	5	1	7	4	7	7	100	99	84	100	36	77	47	98	100	97	98	94	60	95	95
6401630369	0	0	1	2	1	29	Nigeria	Nigeria	1.16	5900	48.8	0	0	1	1	5.42	5	5	Christian	5	3	4	1	1	4	96	94	60	68	88	9	8	0	23	40	40	43	25	40	45
6401606712	0	0	1	2	1	28	Nigeria	Nigeria	1.16	5900	48.8	0	0	1	1	5	5	0	Igbo	6	2	4	6	6	4	50	87	84	72	80	78	77	80	100	78	73	54	68	93	27
6401590912	0	0	1	2	1	28	Nigeria	Nigeria	1.16	5900	48.8	0	0	1	1	5	5	0	Igbo	6	2	4	6	6	4	NA	NA	NA	NA	NA	NA	NA	NA	NA	NA	NA	NA	NA	NA	NA
6191773043	0	1	1	2	1	27	Norvege	France	NA	NA	NA	NA	NA	NA	1	4.5	4	6	Francaise	5	4	7	6	6	6	25	70	50	100	80	100	100	72	100	26	27	54	26	49	30
6245683231	0	1	1	1	2	30	Norway	Burundi	NA	NA	NA	NA	NA	NA	2	NA	NA	NA	African	5	4	4	NA	NA	NA	NA	NA	NA	NA	NA	NA	NA	NA	NA	NA	NA	NA	NA	NA	NA
6210839947	0	1	1	1	2	22	Norway	Germany	NA	NA	NA	NA	NA	NA	1	1.25	1	3	middle-european	3	3	6	6	2	4	57	57	55	68	65	90	84	94	97	33	71	28	41	58	NA
6213978056	0	1	1	2	1	30	Norway	Norway	NA	NA	NA	NA	NA	NA	1	5.83	5	10	Norwegian	4	3	6	6	6	5	100	100	31	18	33	41	37	48	51	50	49	52	46	62	74
6210035282	0	1	1	2	1	24	Norway	Norway	NA	NA	NA	NA	NA	NA	1	3.5	3	6	Norwegian	5	4	4	4	6	4	100	100	58	62	46	93	63	75	82	92	88	62	80	91	64
6209860586	0	1	1	2	1	21	Norway	Norway	NA	NA	NA	NA	NA	NA	2	NA	NA	NA	caucatian	6	5	6	5	4	4	69	64	77	46	70	69	81	48	78	92	65	53	65	88	71
6210002527	0	1	1	2	1	22	Norway	Norway	NA	NA	NA	NA	NA	NA	2	NA	NA	NA	Norwegian	6	5	3	6	4	5	NA	NA	NA	NA	NA	NA	NA	NA	NA	NA	NA	NA	NA	NA	NA
6212200589	0	1	1	2	1	22	Norway	Poland	NA	NA	NA	NA	NA	NA	2	NA	NA	NA	Polish	4	3	2	NA	NA	NA	70	100	80	100	81	100	100	92	100	84	84	82	65	49	19
6090258101	0	1	1	2	NA	32	Norway	UK	NA	NA	NA	NA	NA	NA	1	2	2	NA	Norwegian	5	4	NA	6	5	3	32	100	88	95	50	86	88	41	100	90	100	72	81	21	22
6093714756	0	1	1	1	2	20	pakistan	pakistan	NA	NA	NA	NA	NA	NA	1	NA	NA	NA	Love is life	7	6	6	7	6	3	100	100	100	100	7	100	100	16	78	100	100	92	100	100	60
6207620580	0	1	1	1	2	48	Papua New Guinea	Philippines	NA	NA	NA	NA	NA	NA	2	NA	NA	NA	Malay	NA	NA	NA	NA	NA	NA	50	NA	50	90	NA	70	90	NA	0	0	0	0	NA	NA	NA
6113834043	0	1	1	2	4	24	Philippines	Philippines	NA	NA	NA	NA	NA	NA	2	NA	NA	NA		6	1	3	4	1	1	0	100	90	100	50	100	90	100	100	100	90	0	50	100	NA
6419209840	0	1	1	2	3	23	Philippines	Philippines	NA	NA	NA	NA	NA	NA	2	NA	NA	NA	Filipino	4	5	3	2	2	4	NA	100	90	80	50	10	20	20	NA	70	NA	NA	80	80	90
6324611504	0	1	1	2	3	23	Philippines	Philippines	NA	NA	NA	NA	NA	NA	1	2.83	2	10	Filipino	4	3	3	4	4	6	NA	NA	NA	NA	NA	NA	NA	NA	NA	NA	NA	NA	NA	NA	NA
6323916485	0	1	1	2	NA	38	Philippines	Philippines	NA	NA	NA	NA	NA	NA	1	6	6	NA	Filipino	4	NA	6	4	6	5	NA	NA	NA	NA	NA	NA	NA	NA	NA	NA	NA	NA	NA	NA	NA
6323099651	0	1	1	2	1	20	Philippines	Philippines	NA	NA	NA	NA	NA	NA	NA	4.25	4	3	Filipino	7	4	5	4	7	5	NA	NA	NA	NA	NA	NA	NA	NA	NA	NA	NA	NA	NA	NA	NA
6323008906	0	1	1	2	1	18	Philippines	Philippines	NA	NA	NA	NA	NA	NA	2	NA	NA	NA	Filipino	4	4	4	NA	NA	NA	NA	NA	NA	NA	NA	NA	NA	NA	NA	NA	NA	NA	NA	NA	NA
6127318993	0	1	1	2	1	18	Philippines	Philippines	NA	NA	NA	NA	NA	NA	1	3.25	3	3		6	NA	5	5	5	6	60	81	90	90	50	95	81	92	90	80	100	80	100	95	87
6122315887	0	1	1	2	1	20	Philippines	Philippines	NA	NA	NA	NA	NA	NA	1	1.25	1	3	Filipino	4	1	4	4	4	5	NA	NA	NA	NA	NA	NA	NA	NA	NA	NA	NA	NA	NA	NA	NA
6118933221	0	1	1	2	1	28	Philippines	Philippines	NA	NA	NA	NA	NA	NA	2	NA	NA	NA	Filipino	4	4	4	NA	NA	NA	25	88	3	25	NA	35	25	30	95	95	89	50	99	98	NA
6117213508	0	1	1	1	2	22	Philippines	Philippines	NA	NA	NA	NA	NA	NA	1	0.33	NA	4	Filipino	5	6	6	7	4	7	30	100	80	100	30	80	73	39	84	98	91	24	60	49	72
6116006036	0	1	1	2	1	18	Philippines	Philippines	NA	NA	NA	NA	NA	NA	1	3	3	NA	Filipino	4	NA	2	4	4	3	0	80	65	85	NA	100	100	NA	80	80	75	76	75	75	55
6115704786	0	1	1	2	2	23	Philippines	Philippines	NA	NA	NA	NA	NA	NA	1	5.67	5	8	Filipino	4	5	6	6	7	6	31	70	79	80	70	100	100	100	100	100	100	100	100	100	50
6112642168	0	1	1	2	4	41	Philippines	Philippines	NA	NA	NA	NA	NA	NA	1	19	19	NA	Filipino	4	3	4	5	2	3	1	40	50	90	35	90	90	80	85	86	40	30	30	25	50
6112230801	0	1	1	2	1	28	Philippines	Philippines	NA	NA	NA	NA	NA	NA	1	5	5	NA	Filipino	4	3	4	4	3	4	25	50	100	100	25	100	100	100	100	100	100	0	50	100	100
6112216051	0	1	1	1	2	21	philippines	philippines	NA	NA	NA	NA	NA	NA	1	0.67	NA	8	filipino	3	2	4	6	NA	3	50	61	71	80	25	100	100	100	70	75	49	50	50	42	32
6108186210	0	1	1	1	2	23	Philippines	Philippines	NA	NA	NA	NA	NA	NA	1	1	1	0	Filipino	4	4	5	5	4	4	NA	NA	NA	NA	NA	NA	NA	NA	NA	NA	NA	NA	NA	NA	NA
6107830587	0	1	1	1	2	24	Philippines	Philippines	NA	NA	NA	NA	NA	NA	2	NA	NA	NA	Pilipino	2	4	2	4	NA	4	NA	NA	NA	NA	NA	NA	NA	NA	NA	NA	NA	NA	NA	NA	NA
6107709542	0	1	1	2	1	24	Philippines	Philippines	NA	NA	NA	NA	NA	NA	1	3.5	3	6	Filipino	6	1	4	6	6	6	71	100	100	100	100	100	100	100	100	100	71	20	72	89	12
6107617752	0	1	1	2	1	18	Philippines	Philippines	NA	NA	NA	NA	NA	NA	2	NA	NA	NA	Filipino	2	2	4	NA	NA	NA	40	100	20	100	NA	100	100	NA	90	100	100	100	100	50	70
6107578703	0	1	1	2	1	33	Philippines	Philippines	NA	NA	NA	NA	NA	NA	1	4.17	4	2	Filipino	4	4	4	4	4	4	NA	90	100	100	90	100	100	100	100	100	100	100	100	100	80
6107572883	0	1	1	2	1	23	Philippines	Philippines	NA	NA	NA	NA	NA	NA	2	NA	NA	NA	Filipino	4	NA	4	5	5	4	NA	NA	NA	NA	NA	NA	NA	NA	NA	NA	NA	NA	NA	NA	NA
6107571182	0	1	1	2	1	19	Philippines	Philippines	NA	NA	NA	NA	NA	NA	2	NA	NA	NA	Filipino	2	1	4	NA	NA	NA	NA	NA	NA	NA	NA	NA	NA	NA	NA	NA	NA	NA	NA	NA	NA
6107559912	0	1	1	2	1	35	Philippines	Philippines	NA	NA	NA	NA	NA	NA	2	NA	NA	NA	Malay	4	2	4	4	5	4	80	81	70	100	50	100	100	100	72	92	89	55	86	61	59
6107565545	0	1	1	2	1	23	Philippines	Philippines	NA	NA	NA	NA	NA	NA	1	1.42	1	5	Asian	3	3	6	4	5	6	NA	NA	NA	NA	NA	NA	NA	NA	NA	NA	NA	NA	NA	NA	NA
6323776891	0	1	1	2	1	29	Philippines	Philippines	NA	NA	NA	NA	NA	NA	1	1.67	1	8		6	NA	4	5	4	4	NA	NA	NA	NA	NA	NA	NA	NA	NA	NA	NA	NA	NA	NA	NA
6322561715	0	1	1	2	1	24	Philippines	Philippines	NA	NA	NA	NA	NA	NA	1	3.42	3	5	Filipino	6	4	3	6	5	3	60	100	50	100	100	35	100	100	70	60	0	0	100	50	60
6227861414	0	0	1	2	1	24	Poland	Poland	-0.87	29300	30.8	0.94	1.035	3	2	NA	NA	NA	pl	4	6	6	NA	NA	NA	85	100	75	65	65	80	80	80	100	84	100	100	69	65	71
6131139408	0	0	1	1	2	26	Poland	Poland	-0.87	29300	30.8	0.94	1.035	3	2	NA	NA	NA	Caucasian	4	2	7	NA	NA	NA	NA	NA	NA	NA	NA	NA	NA	NA	NA	NA	NA	NA	NA	NA	NA
6135063529	0	0	1	2	1	22	Poland	Poland	-0.87	29300	30.8	0.94	1.035	3	2	NA	NA	NA	Slavic	5	NA	6	NA	NA	NA	NA	NA	NA	NA	NA	NA	NA	NA	NA	NA	NA	NA	NA	NA	NA
6131182794	0	0	1	2	1	23	Poland	Poland	-0.87	29300	30.8	0.94	1.035	3	1	6.58	6	7	Polish	5	1	4	4	5	4	100	100	21	90	10	10	80	50	80	80	80	60	81	90	90
6089155805	0	1	1	1	2	28	Poland	UK	-0.87	29300	30.8	0.94	1.035	3	1	7.58	7	7	White European, Caucasian	6	4	3	7	5	4	90	90	80	100	80	100	100	95	70	90	85	50	95	70	50
6108427561	0	1	1	2	1	20	Poland	Ukraine	-0.87	29300	30.8	0.94	1.035	3	1	3.67	3	8	Ukrainian	6	1	4	5	6	6	87	100	80	84	70	80	77	71	86	74	59	63	87	65	100
6131377559	0	0	1	2	1	24	Poland	Poland	-0.87	29300	30.8	0.94	1.035	3	1	2.58	2	7	Polka	5	3	6	5	7	6	70	45	65	88	98	87	88	100	93	94	38	34	71	100	94
6135383356	0	0	1	2	3	23	Poland	Poland	-0.87	29300	30.8	0.94	1.035	3	2	NA	NA	NA	Polak	5	3	4	NA	NA	NA	60	75	50	66	50	50	61	61	72	83	80	30	NA	95	60
6132438719	0	0	1	2	1	28	Poland	Poland	-0.87	29300	30.8	0.94	1.035	3	1	4.67	4	8	Polka	5	1	4	4	3	4	89	100	73	100	34	100	82	56	94	10	100	72	8	100	82
6131210175	0	0	1	1	2	23	Poland	Poland	-0.87	29300	30.8	0.94	1.035	3	1	0.25	0	3	Polska	3	4	6	3	1	4	85	96	82	99	69	66	100	93	100	89	89	19	79	95	85
6131176351	0	0	1	2	1	21	Poland	Poland	-0.87	29300	30.8	0.94	1.035	3	1	1.5	NA	18		5	3	4	5	4	4	NA	NA	NA	NA	NA	NA	NA	NA	NA	NA	NA	NA	NA	NA	NA
6126718517	0	0	1	2	1	33	Poland	Poland	-0.87	29300	30.8	0.94	1.035	3	1	9.08	9	1		4	NA	4	6	7	6	100	100	100	100	53	52	53	52	48	63	64	63	93	96	52
6125673559	0	0	1	2	1	33	Poland	Poland	-0.87	29300	30.8	0.94	1.035	3	1	0.5	0	6		6	6	4	7	6	6	83	68	100	90	69	91	89	69	100	71	70	67	70	82	90
6230758854	0	0	1	1	2	22	Poland	Poland	-0.87	29300	30.8	0.94	1.035	3	2	NA	NA	NA	Europa ?rodkowa	4	5	6	6	1	6	NA	NA	NA	NA	NA	NA	NA	NA	NA	NA	NA	NA	NA	NA	NA
6132749460	0	0	1	2	1	38	Poland	Poland	-0.87	29300	30.8	0.94	1.035	3	1	15	15	NA		4	4	4	4	5	5	100	80	50	90	52	40	75	70	98	90	90	65	45	67	75
6131237517	0	0	1	2	1	24	Poland	Poland	-0.87	29300	30.8	0.94	1.035	3	1	0.33	0	4	Kaukazoidalne	4	2	4	6	6	4	81	95	68	57	78	100	83	67	77	85	70	39	86	90	53
6128227317	0	0	1	2	1	28	Poland	Poland	-0.87	29300	30.8	0.94	1.035	3	1	0.67	NA	8	Polka	6	NA	4	6	7	6	100	100	100	100	100	100	100	100	100	100	58	62	58	79	61
6131264077	0	0	1	1	1	27	Poland	Poland	-0.87	29300	30.8	0.94	1.035	3	1	3.5	3	6	polskie	4	6	3	4	4	6	76	64	50	100	22	76	100	10	86	91	66	30	100	86	NA
6241133215	0	0	1	2	1	24	Poland	Poland	-0.87	29300	30.8	0.94	1.035	3	1	5.5	5	6	polskie	2	1	4	6	5	6	65	95	100	100	80	90	90	80	70	40	6	3	65	70	60
6230595757	0	0	1	2	1	30	Poland	Poland	-0.87	29300	30.8	0.94	1.035	3	NA	8	8	NA		4	NA	7	4	3	4	71	51	39	40	37	25	33	40	NA	36	58	24	43	38	50
6230539386	0	0	1	2	1	22	Poland	Poland	-0.87	29300	30.8	0.94	1.035	3	2	NA	NA	NA		6	7	7	NA	NA	NA	NA	NA	NA	NA	NA	NA	NA	NA	NA	NA	NA	NA	NA	NA	NA
6230110783	0	0	1	2	1	NA	Poland	Poland	-0.87	29300	30.8	0.94	1.035	3	1	7.17	7	2		4	NA	4	6	5	4	71	84	100	100	86	86	25	100	100	63	64	10	9	52	100
6229314846	0	0	1	2	1	19	Poland	Poland	-0.87	29300	30.8	0.94	1.035	3	1	0.5	0	6		6	NA	6	6	6	7	81	93	93	96	100	100	95	100	50	100	100	14	74	31	46
6228098389	0	0	1	2	1	31	Poland	Poland	-0.87	29300	30.8	0.94	1.035	3	2	NA	NA	NA	Polska	2	NA	3	NA	NA	NA	NA	NA	NA	NA	NA	NA	NA	NA	NA	NA	NA	NA	NA	NA	NA
6227987200	0	0	1	2	1	22	Poland	Poland	-0.87	29300	30.8	0.94	1.035	3	2	NA	NA	NA	Europejskie	6	3	4	NA	NA	NA	98	98	91	99	72	88	99	88	100	100	100	96	100	100	82
6195565791	0	0	1	2	1	23	Poland	Poland	-0.87	29300	30.8	0.94	1.035	3	1	3.92	3	11	kaukaskie	4	4	4	4	5	3	69	100	100	100	80	48	44	98	92	92	92	NA	19	35	NA
6185137992	0	0	1	2	1	NA	Poland	Poland	-0.87	29300	30.8	0.94	1.035	3	1	0.5	NA	6		3	6	4	3	2	3	61	100	86	81	88	98	84	65	100	100	100	100	82	100	100
6171302337	0	0	1	2	1	24	Poland	Poland	-0.87	29300	30.8	0.94	1.035	3	1	0.25	NA	3	s?owia?skie	4	3	2	6	6	7	77	83	58	100	34	83	100	44	78	93	50	76	100	53	16
6165997706	0	0	1	2	1	34	Poland	Poland	-0.87	29300	30.8	0.94	1.035	3	2	NA	NA	NA	polka	6	4	4	NA	NA	NA	100	100	100	100	100	100	100	100	100	100	100	100	100	100	50
6165894413	0	0	1	2	1	37	Poland	Poland	-0.87	29300	30.8	0.94	1.035	3	1	14	14	NA		5	1	5	6	4	4	NA	NA	NA	NA	NA	NA	NA	NA	NA	NA	NA	NA	NA	NA	NA
6155452508	0	0	1	1	2	19	Poland	Poland	-0.87	29300	30.8	0.94	1.035	3	2	NA	NA	NA	Polska	4	5	5	NA	NA	NA	50	50	75	90	50	100	30	100	NA	100	40	NA	100	100	30
6147678706	0	0	1	2	1	60	Poland	Poland	-0.87	29300	30.8	0.94	1.035	3	2	NA	NA	NA		7	NA	7	NA	NA	NA	100	100	100	100	56	100	100	100	100	100	100	0	51	1	0
6146754137	0	0	1	2	1	23	Poland	Poland	-0.87	29300	30.8	0.94	1.035	3	1	6.58	6	7	-	3	1	2	4	4	1	52	62	70	100	77	55	38	60	91	93	78	53	53	77	68
6145477374	0	0	1	2	1	22	Poland	Poland	-0.87	29300	30.8	0.94	1.035	3	2	NA	NA	NA	Rasa kaukaska	4	5	3	NA	NA	NA	90	60	66	83	90	38	40	1	32	37	86	83	52	61	79
6140964199	0	0	1	2	1	32	Poland	Poland	-0.87	29300	30.8	0.94	1.035	3	2	NA	NA	NA		6	NA	4	NA	NA	NA	NA	NA	NA	NA	NA	NA	NA	NA	NA	NA	NA	NA	NA	NA	NA
6139384405	0	0	1	1	2	28	Poland	Poland	-0.87	29300	30.8	0.94	1.035	3	1	1.17	1	2	Polska	4	4	5	5	4	5	80	85	90	89	73	97	96	72	68	19	18	74	76	73	10
6138944322	0	0	1	1	2	38	Poland	Poland	-0.87	29300	30.8	0.94	1.035	3	2	NA	NA	NA		4	3	4	7	NA	5	100	100	31	10	48	50	5	6	100	100	100	51	100	96	9
6136859601	0	0	1	1	2	22	Poland	Poland	-0.87	29300	30.8	0.94	1.035	3	1	2.67	2	8	Polak/S?owianin	4	3	2	5	1	3	70	79	NA	99	79	93	98	99	95	99	97	98	98	98	1
6135981153	0	0	1	2	1	25	Poland	Poland	-0.87	29300	30.8	0.94	1.035	3	1	7	7	NA	Polka	6	1	6	6	6	7	NA	NA	NA	NA	NA	NA	NA	NA	NA	NA	NA	NA	NA	NA	NA
6134940952	0	0	1	2	1	30	Poland	Poland	-0.87	29300	30.8	0.94	1.035	3	2	NA	NA	NA	Polska	5	2	6	NA	NA	NA	100	100	94	94	80	83	90	82	100	83	94	100	75	76	93
6133845825	0	0	1	1	2	19	Poland	Poland	-0.87	29300	30.8	0.94	1.035	3	1	2.33	2	4	Polak	5	4	6	5	1	3	60	75	65	70	80	90	40	50	75	95	95	80	60	100	30
6133813271	0	0	1	1	2	20	Poland	Poland	-0.87	29300	30.8	0.94	1.035	3	1	2.42	2	5	Polak	4	6	6	6	2	4	40	85	60	97	57	35	100	33	59	65	59	75	69	85	55
6133787716	0	0	1	2	1	20	Poland	Poland	-0.87	29300	30.8	0.94	1.035	3	1	0.58	0	7	Polska	5	1	6	6	6	6	NA	NA	NA	NA	NA	NA	NA	NA	NA	NA	NA	NA	NA	NA	NA
6133780173	0	0	1	2	1	25	Poland	Poland	-0.87	29300	30.8	0.94	1.035	3	2	NA	NA	NA		4	5	4	NA	NA	NA	NA	NA	NA	NA	NA	NA	NA	NA	NA	NA	NA	NA	NA	NA	NA
6133770773	0	0	1	1	2	22	Poland	Poland	-0.87	29300	30.8	0.94	1.035	3	1	2.08	2	1	Poldks	6	4	6	5	2	3	89	46	15	82	3	NA	92	NA	56	55	63	64	60	63	68
6133766486	0	0	1	2	1	27	Poland	Poland	-0.87	29300	30.8	0.94	1.035	3	1	2.42	2	5	Polska	5	1	6	7	7	6	100	100	100	100	100	100	100	100	100	80	70	90	42	100	50
6132687155	0	0	1	2	1	21	Poland	Poland	-0.87	29300	30.8	0.94	1.035	3	1	0.75	NA	9	Polska	2	1	4	6	6	7	90	90	100	100	60	90	100	85	100	100	90	70	100	90	100
6132524358	0	0	1	2	1	NA	Poland	Poland	-0.87	29300	30.8	0.94	1.035	3	1	13	13	0		4	NA	4	4	4	4	81	53	51	93	61	92	91	91	100	100	53	62	58	60	68
6132496372	0	0	1	1	2	19	Poland	Poland	-0.87	29300	30.8	0.94	1.035	3	1	3.08	3	1	Polska	2	6	5	6	1	5	10	70	80	85	40	NA	NA	NA	NA	NA	NA	NA	NA	52	43
6132485915	0	0	1	1	2	19	Poland	Poland	-0.87	29300	30.8	0.94	1.035	3	2	NA	NA	NA	Polska	2	1	2	NA	NA	NA	NA	NA	NA	NA	NA	NA	NA	NA	NA	NA	NA	NA	NA	NA	NA
6132482502	0	0	1	1	2	18	Poland	Poland	-0.87	29300	30.8	0.94	1.035	3	1	1.17	1	2		4	4	4	5	2	4	80	70	54	76	50	60	70	80	100	100	80	65	85	88	72
6132431899	0	0	1	2	1	24	Poland	Poland	-0.87	29300	30.8	0.94	1.035	3	1	4.33	4	4	s?owianie	5	1	4	5	6	4	70	70	55	100	50	86	98	51	80	73	72	71	49	75	60
6132424746	0	0	1	2	3	19	Poland	Poland	-0.87	29300	30.8	0.94	1.035	3	1	3.33	3	4	Polska	6	1	6	6	2	3	90	100	100	90	97	100	90	100	100	90	85	40	95	60	87
6132417637	0	0	1	2	3	18	Poland	Poland	-0.87	29300	30.8	0.94	1.035	3	1	3.33	3	4	Polskie	2	2	4	6	1	4	50	100	100	100	70	100	100	100	100	73	74	33	58	82	25
6132416051	0	0	1	1	2	45	Poland	Poland	-0.87	29300	30.8	0.94	1.035	3	NA	NA	NA	NA	polak	6	6	7	NA	NA	NA	100	100	90	80	80	100	100	95	100	100	100	40	80	80	50
6132415858	0	0	1	1	2	30	Poland	Poland	-0.87	29300	30.8	0.94	1.035	3	1	4.67	4	8	Polak	4	4	4	5	1	3	90	80	70	100	60	80	100	80	80	90	100	90	70	100	100
6132406903	0	0	1	2	1	35	Poland	Poland	-0.87	29300	30.8	0.94	1.035	3	1	10	10	NA	Polskie	4	NA	4	4	3	4	NA	NA	NA	NA	NA	NA	NA	NA	NA	NA	NA	NA	NA	NA	NA
6132393222	0	0	1	2	1	27	Poland	Poland	-0.87	29300	30.8	0.94	1.035	3	1	1.5	1	6	polskie	6	4	5	5	4	6	100	100	100	100	54	70	80	55	70	70	40	60	80	69	10
6132342785	0	0	1	1	2	35	Poland	Poland	-0.87	29300	30.8	0.94	1.035	3	1	15	15	NA		6	7	7	7	1	7	83	100	100	100	90	100	100	40	100	100	100	78	100	100	52
6132133278	0	0	1	2	1	43	Poland	Poland	-0.87	29300	30.8	0.94	1.035	3	1	11.5	11	6	Europejczyk	5	3	4	4	6	4	79	76	65	86	52	63	80	85	100	99	100	50	60	60	52
6132113442	0	0	1	2	1	22	Poland	Poland	-0.87	29300	30.8	0.94	1.035	3	2	NA	NA	NA	S?owianie	4	2	6	6	6	6	70	100	66	71	62	85	84	85	91	92	90	66	89	94	57
6131596266	0	0	1	1	2	26	Poland	Poland	-0.87	29300	30.8	0.94	1.035	3	2	NA	NA	NA	Polak	4	4	5	NA	NA	NA	100	100	80	100	60	100	90	50	70	90	90	50	90	50	30
6131591575	0	0	1	2	2	35	Poland	Poland	-0.87	29300	30.8	0.94	1.035	3	1	0.42	0	5	Polska	7	6	7	7	2	7	100	100	100	100	75	100	100	100	100	100	100	85	30	70	100
6131340813	0	0	1	1	2	37	Poland	Poland	-0.87	29300	30.8	0.94	1.035	3	1	10	10	0	polska	4	5	5	6	1	4	NA	NA	NA	NA	NA	NA	NA	NA	NA	NA	NA	NA	NA	NA	NA
6131261782	0	0	1	2	1	20	Poland	Poland	-0.87	29300	30.8	0.94	1.035	3	2	NA	NA	NA		3	NA	4	NA	NA	NA	69	76	53	86	27	64	58	35	88	86	84	72	51	39	63
6131243423	0	0	1	2	1	25	Poland	Poland	-0.87	29300	30.8	0.94	1.035	3	1	1.17	1	2	Polka	5	1	4	6	6	3	100	100	100	100	90	100	100	100	70	96	90	100	100	100	51
6131239210	0	0	1	2	1	25	Poland	Poland	-0.87	29300	30.8	0.94	1.035	3	2	NA	NA	NA	S?owia?skie	5	4	6	NA	NA	NA	80	60	100	50	78	79	90	50	80	90	60	80	60	100	80
6131213959	0	0	1	2	1	21	Poland	Poland	-0.87	29300	30.8	0.94	1.035	3	1	5.25	5	3	Polka	5	2	4	6	6	5	NA	NA	NA	NA	NA	NA	NA	NA	NA	NA	NA	NA	NA	NA	NA
6131213531	0	0	1	2	1	40	Poland	Poland	-0.87	29300	30.8	0.94	1.035	3	2	NA	NA	NA		2	5	4	NA	NA	NA	NA	NA	NA	NA	NA	NA	NA	NA	NA	NA	NA	NA	NA	NA	NA
6131198454	0	0	1	1	2	25	Poland	Poland	-0.87	29300	30.8	0.94	1.035	3	1	2.42	2	5	bia?y europejczyk	6	5	7	6	2	4	100	80	90	100	100	100	100	100	100	70	20	50	80	76	92
6131194326	0	0	1	2	1	21	Poland	Poland	-0.87	29300	30.8	0.94	1.035	3	1	0.25	NA	3		4	4	5	5	6	5	50	75	77	84	NA	92	90	NA	60	59	18	23	25	0	35
6131191860	0	0	1	1	2	25	Poland	Poland	-0.87	29300	30.8	0.94	1.035	3	2	NA	NA	NA	S?owianin	NA	1	1	NA	NA	NA	40	80	80	80	100	90	70	100	10	100	80	50	60	80	50
6131190921	0	0	1	2	1	23	Poland	Poland	-0.87	29300	30.8	0.94	1.035	3	2	NA	NA	NA	Polskie	4	5	5	NA	NA	NA	NA	NA	NA	NA	NA	NA	NA	NA	NA	NA	NA	NA	NA	NA	NA
6131190507	0	0	1	2	3	46	Poland	Poland	-0.87	29300	30.8	0.94	1.035	3	2	NA	NA	NA		7	4	4	NA	NA	NA	NA	NA	NA	NA	NA	NA	NA	NA	NA	NA	NA	NA	NA	NA	NA
6131190115	0	0	1	2	1	34	Poland	Poland	-0.87	29300	30.8	0.94	1.035	3	1	8	8	NA	Polska	5	4	6	6	6	6	100	100	62	100	60	100	100	100	70	100	81	73	80	96	48
6131185603	0	0	1	2	1	21	Poland	Poland	-0.87	29300	30.8	0.94	1.035	3	1	4.08	4	1	Polka	5	1	4	6	7	4	50	100	100	100	60	100	100	80	100	100	100	100	80	100	100
6131181551	0	0	1	2	1	23	Poland	Poland	-0.87	29300	30.8	0.94	1.035	3	2	NA	NA	NA	Polska	4	1	6	NA	NA	NA	80	100	90	100	90	100	100	100	100	90	70	80	100	85	80
6131180269	0	0	1	2	1	28	Poland	Poland	-0.87	29300	30.8	0.94	1.035	3	1	11.75	11	9		4	NA	4	6	6	4	NA	NA	NA	NA	NA	NA	NA	NA	NA	NA	NA	NA	NA	NA	NA
6131177074	0	0	1	2	1	30	Poland	Poland	-0.87	29300	30.8	0.94	1.035	3	2	NA	NA	NA		6	NA	4	NA	NA	NA	82	75	60	62	80	73	68	71	89	89	76	87	90	90	89
6131175522	0	0	1	2	1	21	Poland	Poland	-0.87	29300	30.8	0.94	1.035	3	2	NA	NA	NA		4	1	3	NA	NA	NA	NA	NA	NA	NA	NA	NA	NA	NA	NA	NA	NA	NA	NA	NA	NA
6131174538	0	0	1	1	2	23	Poland	Poland	-0.87	29300	30.8	0.94	1.035	3	2	NA	NA	NA	Polak	5	4	2	NA	NA	NA	70	55	75	81	NA	70	61	NA	82	94	93	19	68	91	51
6131172763	0	0	1	2	1	23	Poland	Poland	-0.87	29300	30.8	0.94	1.035	3	1	3.08	3	1	S?owianka	4	5	7	4	5	6	33	51	65	100	70	40	100	41	100	59	42	73	100	68	25
6131172072	0	0	1	2	1	25	Poland	Poland	-0.87	29300	30.8	0.94	1.035	3	1	8.33	8	4	polska	4	5	5	6	5	5	95	90	90	93	40	80	100	70	99	90	100	100	19	70	60
6131171582	0	0	1	2	3	23	Poland	Poland	-0.87	29300	30.8	0.94	1.035	3	1	2.25	2	3		4	3	3	4	5	4	75	100	100	100	100	95	100	99	50	80	35	30	85	90	90
6131169720	0	0	1	2	1	23	Poland	Poland	-0.87	29300	30.8	0.94	1.035	3	2	NA	NA	NA	Polska	3	2	4	NA	NA	NA	81	85	NA	NA	NA	NA	NA	NA	100	82	100	54	79	77	82
6131159318	0	0	1	2	1	23	Poland	Poland	-0.87	29300	30.8	0.94	1.035	3	1	1	1	0	Polskie	6	3	4	5	6	6	80	100	90	100	75	95	100	95	100	100	100	30	90	50	60
6131114263	0	0	1	2	4	29	Poland	Poland	-0.87	29300	30.8	0.94	1.035	3	2	NA	NA	NA	kaukaskie	2	2	6	1	1	1	NA	NA	NA	NA	NA	NA	NA	NA	NA	NA	NA	NA	NA	NA	NA
6131098798	0	0	1	2	1	36	Poland	Poland	-0.87	29300	30.8	0.94	1.035	3	1	1.67	1	8		4	2	4	4	6	4	100	50	70	80	70	80	90	30	100	50	100	100	50	80	100
6131092763	0	0	1	2	1	26	Poland	Poland	-0.87	29300	30.8	0.94	1.035	3	1	4.42	4	5	Slowia?skie	7	5	4	7	6	4	100	100	85	100	44	22	100	22	100	100	95	80	80	80	90
6131088359	0	0	1	2	1	22	Poland	Poland	-0.87	29300	30.8	0.94	1.035	3	2	NA	NA	NA		5	5	6	NA	NA	NA	NA	NA	NA	NA	NA	NA	NA	NA	NA	NA	NA	NA	NA	NA	NA
6129520035	0	0	1	1	2	27	Poland	Poland	-0.87	29300	30.8	0.94	1.035	3	1	2	2	NA	Polak	4	4	3	7	NA	7	NA	NA	NA	NA	NA	NA	NA	NA	NA	NA	NA	NA	NA	NA	NA
6129040577	0	0	1	2	1	23	Poland	Poland	-0.87	29300	30.8	0.94	1.035	3	1	4.5	4	6	polak	4	1	5	7	6	5	75	75	90	100	90	100	75	100	100	100	100	100	100	99	71
6128473199	0	0	1	2	1	33	Poland	Poland	-0.87	29300	30.8	0.94	1.035	3	1	10.83	10	10	s?owianka	5	2	6	6	6	6	80	84	51	54	61	77	75	70	95	33	33	17	62	90	100
6128440016	0	0	1	1	2	33	Poland	Poland	-0.87	29300	30.8	0.94	1.035	3	1	7.67	7	8	Polak	5	4	6	6	NA	6	100	50	80	100	60	80	80	85	100	85	85	70	100	91	70
6128426524	0	0	1	2	1	28	Poland	Poland	-0.87	29300	30.8	0.94	1.035	3	1	7.75	7	9	Polka	6	4	5	5	4	6	100	100	35	100	56	61	73	21	100	90	39	38	20	35	30
6128419097	0	0	1	2	1	36	Poland	Poland	-0.87	29300	30.8	0.94	1.035	3	1	14.17	14	2	europa	5	1	3	7	6	5	99	99	80	98	80	67	99	95	96	98	85	99	98	100	57
6128414654	0	0	1	2	1	33	Poland	Poland	-0.87	29300	30.8	0.94	1.035	3	1	3	3	NA		6	1	7	6	7	7	95	88	81	87	49	85	85	50	71	87	81	40	39	85	80
6128400896	0	0	1	2	1	35	Poland	Poland	-0.87	29300	30.8	0.94	1.035	3	1	7	7	NA	rasa bia?a	6	1	6	4	6	4	90	80	50	80	50	40	75	50	100	100	100	30	50	100	80
6127118810	0	0	1	2	1	32	Poland	Poland	-0.87	29300	30.8	0.94	1.035	3	1	14.83	14	10	S?owianie	3	2	4	4	6	4	100	69	47	90	81	83	81	67	100	25	99	74	86	100	99
6127087163	0	0	1	2	1	32	Poland	Poland	-0.87	29300	30.8	0.94	1.035	3	1	0.5	0	6	S?owia?skie	5	NA	5	6	6	5	100	100	100	100	100	100	100	100	71	89	NA	64	84	81	10
6127046986	0	0	1	2	1	34	Poland	Poland	-0.87	29300	30.8	0.94	1.035	3	1	1.75	1	9		6	2	6	6	5	5	100	70	60	90	60	60	90	60	90	90	90	50	80	60	60
6127005855	0	0	1	2	1	34	Poland	Poland	-0.87	29300	30.8	0.94	1.035	3	1	14	14	NA		4	2	6	7	7	7	100	100	100	100	100	100	100	100	80	100	100	100	100	100	100
6126767372	0	0	1	2	1	32	Poland	Poland	-0.87	29300	30.8	0.94	1.035	3	1	9.08	9	1	Polka	5	NA	3	5	5	4	NA	NA	NA	NA	NA	NA	NA	NA	NA	NA	NA	NA	NA	NA	NA
6126483021	0	1	1	2	1	37	Poland	Poland	-0.87	29300	30.8	0.94	1.035	3	2	NA	NA	NA	kaukazka	7	4	6	7	7	7	NA	NA	NA	NA	NA	NA	NA	NA	NA	NA	NA	NA	NA	NA	NA
6126430600	0	0	1	1	2	31	Poland	Poland	-0.87	29300	30.8	0.94	1.035	3	1	3.83	3	10		5	4	4	6	1	2	75	100	100	80	100	100	80	70	100	100	75	60	60	80	80
6126243872	0	1	1	2	1	34	Poland	Poland	-0.87	29300	30.8	0.94	1.035	3	1	16	16	NA	S?ownianie	6	2	NA	6	7	7	100	70	35	70	43	63	97	72	92	91	90	91	60	71	77
6126139235	0	0	1	2	1	34	Poland	Poland	-0.87	29300	30.8	0.94	1.035	3	1	7.83	7	10	?	4	5	4	6	6	5	98	97	98	95	84	100	100	98	75	69	86	77	84	71	50
6125699691	0	0	1	2	1	30	Poland	Poland	-0.87	29300	30.8	0.94	1.035	3	2	NA	NA	NA	odmiana bia?a	6	NA	4	NA	NA	NA	100	100	90	75	50	50	40	10	90	90	60	50	70	100	90
6125666870	0	0	1	1	2	36	Poland	Poland	-0.87	29300	30.8	0.94	1.035	3	1	0.5	0	6	Kaukaskie	6	5	6	6	1	7	87	86	100	100	49	78	88	75	71	90	77	68	85	81	80
6125655291	0	0	1	1	2	31	Poland	Poland	-0.87	29300	30.8	0.94	1.035	3	1	8	8	NA	Polska	4	4	5	7	1	6	100	100	100	100	97	100	NA	100	100	100	100	77	88	100	100
6139267653	0	1	1	2	3	19	Poland	Ukraina	NA	NA	NA	NA	NA	NA	1	0.42	NA	5	Ukraina	5	5	4	6	4	2	85	100	70	89	51	30	51	17	25	43	96	78	92	48	10
6131215877	0	1	1	2	1	19	Poland	Wielka brytania	NA	NA	NA	NA	NA	NA	2	NA	NA	NA	Slowianie	4	2	4	4	4	4	NA	NA	NA	NA	NA	NA	NA	NA	NA	NA	NA	NA	NA	NA	NA
6146690839	0	1	1	2	1	27	Portugal	B�lgica	NA	NA	NA	NA	NA	NA	1	1.75	1	9	caucasiana	2	2	3	4	5	2	NA	NA	NA	NA	NA	NA	NA	NA	NA	NA	NA	NA	NA	NA	NA
6580262426	0	1	1	2	1	21	Portugal	Portugal	NA	NA	NA	NA	NA	NA	1	2.75	2	9	Caucasiana	4	1	4	5	4	6	80	60	75	55	50	100	75	100	75	100	75	45	65	85	100
6146752845	0	1	1	2	1	20	Portugal	Portugal	NA	NA	NA	NA	NA	NA	1	2.08	2	1	Caucasiana	5	2	6	6	5	7	100	100	85	78	65	92	84	100	100	90	82	82	91	96	87
6146734804	0	1	1	2	2	22	Portugal	Portugal	NA	NA	NA	NA	NA	NA	1	3.92	3	11	portuguesa	5	1	4	5	1	4	NA	NA	NA	NA	NA	NA	NA	NA	NA	NA	NA	NA	NA	NA	NA
6146631802	0	1	1	2	1	30	Portugal	Portugal	NA	NA	NA	NA	NA	NA	2	NA	NA	NA	origem portuguesa	4	1	4	NA	NA	NA	NA	NA	NA	NA	NA	NA	NA	NA	NA	NA	NA	NA	NA	NA	NA
6095267588	0	1	1	1	2	33	Portugal	UK	NA	NA	NA	NA	NA	NA	2	NA	NA	NA	European	4	NA	3	7	1	6	NA	NA	NA	NA	NA	NA	NA	NA	NA	NA	NA	NA	NA	NA	NA
6146695499	0	1	1	1	2	24	Portugal	Portugal	NA	NA	NA	NA	NA	NA	1	4.08	4	1		5	4	4	6	2	5	92	78	73	100	82	100	100	100	72	100	69	0	100	96	68
6147432138	0	1	1	2	1	24	Portugal	Portugal	NA	NA	NA	NA	NA	NA	1	4.5	4	6	caucasiano	4	2	3	4	5	5	100	100	90	70	71	100	90	90	75	100	68	82	83	84	55
6146520240	0	1	1	2	1	26	Portugal	Portugal	NA	NA	NA	NA	NA	NA	1	6.75	6	9	Caucasiano	4	2	6	5	4	5	68	51	60	83	65	92	100	83	99	77	44	20	80	66	100
6385920140	0	1	1	2	1	43	Rep�blica Dominicana	Rep�blica Dominicana	NA	NA	NA	NA	NA	NA	1	5.17	5	2	chileno	5	6	4	3	3	3	74	72	95	100	81	72	81	65	64	100	100	68	100	98	50
6147128477	0	1	1	2	1	26	Romania	Romania	NA	NA	NA	NA	NA	NA	1	1.67	1	8	Caucasian	4	4	4	5	4	4	NA	NA	NA	NA	NA	NA	NA	NA	NA	NA	NA	NA	NA	NA	NA
6146742175	0	1	1	2	1	24	Romania	Romania	NA	NA	NA	NA	NA	NA	1	7.67	7	8	romanian	6	1	4	7	7	6	85	99	90	95	89	94	90	93	100	100	66	18	18	98	10
6089515337	0	1	1	2	3	28	Russia	Tajikistan	NA	NA	NA	NA	NA	NA	1	3.67	3	8	Caucasian	7	4	6	6	6	5	98	98	100	100	65	100	100	64	88	89	70	53	66	95	99
6090277669	0	1	1	1	2	44	Saudi Arabia	UK	NA	NA	NA	NA	NA	NA	1	23.67	23	8	Scottish	5	4	4	6	4	2	96	90	36	56	27	19	26	11	76	76	76	79	86	93	83
6146305658	0	1	1	2	1	26	Serbia	Serbia	NA	NA	NA	NA	NA	NA	1	1.92	1	11	Serbian	5	5	5	3	5	6	100	100	90	90	62	98	100	68	100	91	33	53	76	52	87
6121949429	0	1	1	2	1	33	Singapore	Singapore	NA	NA	NA	NA	NA	NA	1	5	5	NA	Chinese	6	5	4	5	2	6	100	100	60	90	50	10	100	90	100	90	2	100	100	100	100
6210740602	0	1	1	2	1	30	Singapore	Sweden	NA	NA	NA	NA	NA	NA	1	0.25	NA	3	Caucasian	6	5	7	6	4	4	100	100	75	51	100	80	45	100	100	67	100	75	70	62	100
6385812883	0	1	1	2	1	35	Singapore	Vietnam	NA	NA	NA	NA	NA	NA	2	NA	NA	NA		5	2	6	4	6	5	NA	NA	NA	NA	NA	NA	NA	NA	NA	NA	NA	NA	NA	NA	NA
6423211250	0	1	1	2	2	28	Singapore	Italy	NA	NA	NA	NA	NA	NA	1	1.08	1	1		4	4	4	3	4	4	NA	NA	NA	NA	NA	NA	NA	NA	NA	NA	NA	NA	NA	NA	NA
6378096256	0	1	1	2	1	27	Slovakia	Slovakia	NA	NA	NA	NA	NA	NA	2	NA	NA	NA	Slovak	5	5	3	NA	NA	NA	90	50	50	30	90	80	50	40	30	70	80	70	90	100	100
6177358421	0	1	1	1	2	38	South Korea	UK	NA	NA	NA	NA	NA	NA	1	11.92	11	11	Scottish	2	2	4	5	1	6	91	98	96	90	46	80	75	40	96	96	86	80	97	62	12
6419342624	0	1	1	2	1	32	Spagna	Italy	NA	NA	NA	NA	NA	NA	2	NA	NA	NA		5	5	4	2	6	4	NA	NA	NA	NA	NA	NA	NA	NA	NA	NA	NA	NA	NA	NA	NA
6328655087	0	1	1	2	2	22	Spain	Australia	NA	NA	NA	NA	NA	NA	2	NA	NA	NA	Caucasian	2	1	4	NA	NA	NA	65	85	50	51	35	80	51	70	80	80	80	80	45	70	100
6147198627	0	1	1	2	1	39	Spain	Brazil	NA	NA	NA	NA	NA	NA	1	0.67	NA	8	White	4	NA	2	4	4	5	100	100	100	51	80	28	45	16	100	100	100	100	100	100	100
6089121739	0	1	1	2	1	25	Spain	UK	NA	NA	NA	NA	NA	NA	1	8	8	NA	Scottish	5	3	6	7	6	6	80	60	60	80	50	65	90	40	60	80	70	70	70	80	90
6190696731	0	1	1	1	2	32	Suede	France	NA	NA	NA	NA	NA	NA	1	4.42	4	5	Francais	4	4	6	7	2	6	80	80	60	75	65	100	100	60	75	70	70	80	70	70	60
6191343086	0	1	1	2	1	29	suisse	France	NA	NA	NA	NA	NA	NA	1	3.5	3	6	Fran�aise et Suisse	6	2	5	6	4	5	90	90	90	90	76	66	81	70	100	90	64	76	57	62	72
6386432233	0	1	1	2	1	35	Suiza	Chile	NA	NA	NA	NA	NA	NA	1	3.33	3	4	Latina	3	1	4	6	4	2	NA	NA	NA	NA	NA	NA	NA	NA	NA	NA	NA	NA	NA	NA	NA
6419285438	0	1	1	2	1	30	Svizzera	Italy	NA	NA	NA	NA	NA	NA	1	11.75	11	9		5	4	6	6	4	6	100	100	61	100	57	100	100	60	98	63	87	31	89	54	72
6210921349	0	1	1	2	1	34	Sweden	Chile	NA	NA	NA	NA	NA	NA	1	6.5	6	6	Swedish	3	4	3	5	5	4	100	61	100	71	60	59	32	65	63	78	49	27	52	NA	24
6211129789	0	1	1	2	4	31	Sweden	Colombia	NA	NA	NA	NA	NA	NA	1	6.33	6	4	swedish	3	4	3	5	4	5	100	100	100	100	35	100	78	NA	100	100	100	77	77	100	89
6211035113	0	1	1	2	1	51	Sweden	Croatia	NA	NA	NA	NA	NA	NA	2	NA	NA	NA	Swede	5	2	1	3	4	5	93	100	93	98	91	94	96	97	100	99	96	4	97	60	78
6210808665	0	1	1	2	1	25	Sweden	Finland	NA	NA	NA	NA	NA	NA	1	0.17	0	2	Finnish	5	2	4	4	5	6	NA	NA	NA	NA	NA	NA	NA	NA	NA	NA	NA	NA	NA	NA	NA
6210954977	0	1	1	2	1	30	Sweden	Spain	NA	NA	NA	NA	NA	NA	1	3.5	3	6		4	1	6	6	4	6	80	80	100	100	85	100	90	90	95	70	95	50	90	90	60
6217123995	0	1	1	1	2	26	Sweden	Sweden	NA	NA	NA	NA	NA	NA	1	1.67	1	8	Caucassian	5	2	5	6	6	6	81	81	75	41	80	89	89	90	63	69	43	50	81	23	17
6214989496	0	1	1	2	1	25	Sweden	Sweden	NA	NA	NA	NA	NA	NA	1	0.5	NA	6	Caucasian	4	2	3	5	4	7	100	49	74	100	34	100	100	72	71	100	53	100	64	53	100
6213762913	0	1	1	2	3	36	Sweden	Sweden	NA	NA	NA	NA	NA	NA	1	0.42	NA	5	Swedish	5	4	6	5	4	6	85	80	85	100	85	75	100	100	100	90	95	80	95	70	80
6213401802	0	1	1	1	1	25	Sweden	Sweden	NA	NA	NA	NA	NA	NA	2	NA	NA	NA	Middle Eastern	4	4	4	NA	NA	NA	90	65	75	32	69	100	25	92	90	67	67	67	66	1	62
6211968802	0	1	1	1	2	24	Sweden	Sweden	NA	NA	NA	NA	NA	NA	2	0.75	0	9	Caucasuian?	5	4	3	7	3	2	NA	NA	NA	NA	NA	NA	NA	NA	NA	NA	NA	NA	NA	NA	NA
6211875372	0	1	1	2	1	30	Sweden	Sweden	NA	NA	NA	NA	NA	NA	1	1.33	1	4	Swedish	7	5	6	6	3	5	100	100	78	NA	100	97	100	100	100	100	100	0	NA	40	NA
6211810036	0	1	1	1	2	29	Sweden	Sweden	NA	NA	NA	NA	NA	NA	1	9.75	9	9	Caucasian	6	5	6	5	6	6	NA	NA	NA	NA	NA	NA	NA	NA	NA	NA	NA	NA	NA	NA	NA
6211362594	0	1	1	2	1	23	Sweden	Sweden	NA	NA	NA	NA	NA	NA	1	0.92	0	11	Caucasian	5	3	5	3	4	3	100	100	100	100	85	62	60	60	100	100	100	100	91	100	50
6211232609	0	1	1	1	2	35	Sweden	Sweden	NA	NA	NA	NA	NA	NA	1	3.75	3	9	Caucasian	3	4	2	6	5	5	NA	NA	NA	NA	NA	NA	NA	NA	NA	NA	NA	NA	NA	NA	NA
6211214134	0	1	1	1	2	24	Sweden	Sweden	NA	NA	NA	NA	NA	NA	2	NA	NA	NA	Swedish	4	5	5	NA	NA	NA	NA	NA	NA	NA	NA	NA	NA	NA	NA	NA	NA	NA	NA	NA	NA
6211134827	0	1	1	2	1	22	Sweden	Sweden	NA	NA	NA	NA	NA	NA	1	3.67	3	8	Mixed (american indian, african american, scandinavian)	4	5	6	6	5	5	65	100	100	100	40	100	100	100	50	90	70	60	80	90	30
6211078992	0	1	1	2	1	24	Sweden	Sweden	NA	NA	NA	NA	NA	NA	1	1.92	1	11	Swedish	4	5	5	6	4	4	96	86	87	99	64	100	100	56	59	74	70	5	66	100	67
6211073524	0	1	1	2	1	30	Sweden	Sweden	NA	NA	NA	NA	NA	NA	1	0.67	0	8	Swedish	4	4	5	6	4	3	80	90	95	50	80	80	80	100	90	70	65	85	90	80	95
6211068071	0	1	1	2	1	24	Sweden	Sweden	NA	NA	NA	NA	NA	NA	1	0.75	0	9	Swedish	5	2	6	6	4	6	NA	NA	NA	NA	NA	NA	NA	NA	NA	NA	NA	NA	NA	NA	NA
6211011308	0	1	1	2	3	27	Sweden	Sweden	NA	NA	NA	NA	NA	NA	1	8.08	8	1	Swedish	6	5	7	6	4	6	100	100	100	100	74	82	86	70	90	90	90	80	80	95	80
6210931705	0	1	1	2	1	25	Sweden	Sweden	NA	NA	NA	NA	NA	NA	1	4.17	4	2		5	5	5	5	6	6	60	75	83	80	54	90	100	47	90	90	21	NA	75	63	80
6210890618	0	1	1	2	3	23	Sweden	Sweden	NA	NA	NA	NA	NA	NA	1	0.17	0	2	Scandinavian	7	5	7	6	6	6	90	98	83	95	100	92	99	95	90	100	57	46	53	96	68
6210811842	0	1	1	2	1	28	Sweden	Sweden	NA	NA	NA	NA	NA	NA	2	NA	NA	NA	Swedish	4	5	3	NA	NA	NA	72	90	79	62	73	77	88	62	84	63	51	52	80	50	82
6210700232	0	1	1	2	1	31	Sweden	Sweden	NA	NA	NA	NA	NA	NA	1	6	6	0		4	4	5	3	5	2	81	100	57	57	50	100	87	46	85	58	NA	57	58	33	57
6210675939	0	1	1	2	1	24	Sweden	Sweden	NA	NA	NA	NA	NA	NA	1	0.5	0	6	Swedish	4	4	5	4	4	4	32	33	92	81	85	85	100	100	22	21	22	38	19	20	66
6210664809	0	1	1	2	1	26	Sweden	Sweden	NA	NA	NA	NA	NA	NA	1	5.5	5	6		2	NA	4	6	6	6	100	100	100	90	72	100	79	72	100	100	52	100	73	34	51
6210617745	0	1	1	1	2	27	Sweden	Sweden	NA	NA	NA	NA	NA	NA	1	1.92	1	11	Caucasian	4	3	6	4	3	4	69	61	75	51	50	76	100	50	73	84	70	50	41	55	60
6210615991	0	1	1	1	2	27	Sweden	Sweden	NA	NA	NA	NA	NA	NA	1	1.08	1	1	North European caucausian	6	5	5	7	2	6	80	75	60	100	50	55	60	60	50	80	90	80	75	65	10
6210191246	0	1	1	2	3	22	Sweden	Sweden	NA	NA	NA	NA	NA	NA	2	NA	NA	NA		4	5	4	NA	NA	NA	89	100	82	63	60	36	48	53	61	66	52	69	84	100	37
6210089992	0	1	1	2	1	34	Sweden	Sweden	NA	NA	NA	NA	NA	NA	1	1	1	NA	Swedish (Caucasian)	6	4	6	6	4	3	100	15	30	90	65	63	100	58	80	15	30	100	33	75	100
6111457634	0	1	1	2	1	28	Sweden	Sweden	NA	NA	NA	NA	NA	NA	1	9.58	9	7	Caucaisan	3	5	2	4	4	6	80	100	90	100	60	90	80	61	80	100	60	100	50	60	100
6109682663	0	1	1	1	2	54	Sweden	Sweden	NA	NA	NA	NA	NA	NA	2	NA	NA	NA	White	4	4	4	3	4	4	35	79	95	100	52	50	51	37	91	89	90	50	92	89	37
6108812727	0	1	1	2	1	54	Sweden	Sweden	NA	NA	NA	NA	NA	NA	1	19.25	19	3	Swedish	4	5	2	6	6	2	NA	NA	NA	NA	NA	NA	NA	NA	NA	NA	NA	NA	NA	NA	NA
6108609780	0	1	1	2	1	29	Sweden	Sweden	NA	NA	NA	NA	NA	NA	1	0.5	0.5	NA	Swedish	5	5	5	6	7	4	NA	NA	NA	NA	NA	NA	NA	NA	NA	NA	NA	NA	NA	NA	NA
6108560052	0	1	1	2	1	26	Sweden	Sweden	NA	NA	NA	NA	NA	NA	1	1.92	1	11	Swedish	4	4	6	7	4	1	73	83	100	100	80	100	100	100	22	23	54	58	41	NA	100
6108521645	0	1	1	2	1	39	Sweden	Sweden	NA	NA	NA	NA	NA	NA	1	12	12	NA	Caucasian	5	2	7	5	4	3	92	100	95	100	45	64	75	17	70	86	79	99	79	81	68
6107912599	0	1	1	2	1	24	Sweden	Sweden	NA	NA	NA	NA	NA	NA	2	NA	NA	NA		1	4	2	NA	NA	NA	90	100	100	25	75	60	45	75	25	0	15	75	95	80	50
6107911199	0	1	1	1	2	24	Sweden	Sweden	NA	NA	NA	NA	NA	NA	2	NA	NA	NA	caucasian	4	2	6	NA	NA	NA	100	84	66	49	69	32	23	80	89	72	25	39	34	11	41
6107909720	0	1	1	2	1	28	Sweden	Sweden	NA	NA	NA	NA	NA	NA	1	5.42	5	5	Swedish	4	1	5	7	3	5	100	100	81	55	54	100	100	100	81	62	42	100	90	71	92
6107853035	0	1	1	1	2	36	Sweden	Sweden	NA	NA	NA	NA	NA	NA	2	0.17	NA	2	White	3	3	3	4	1	3	29	61	NA	50	55	56	75	70	75	24	40	60	61	68	58
6107847443	0	1	1	2	1	28	Sweden	Sweden	NA	NA	NA	NA	NA	NA	1	5.08	5	1	Swedish	5	2	6	6	4	4	71	84	80	38	52	100	70	67	67	85	71	75	64	83	50
6107836809	0	1	1	1	2	27	sweden	Sweden	NA	NA	NA	NA	NA	NA	1	2.75	2	9	caucasian	7	6	6	7	3	5	NA	NA	NA	NA	NA	NA	NA	NA	NA	NA	NA	NA	NA	NA	NA
6107833750	0	1	1	1	2	28	Sweden	Sweden	NA	NA	NA	NA	NA	NA	1	2.67	2	8	Swedish White Caucasian	5	4	6	6	1	6	96	90	94	33	81	93	94	91	98	80	59	60	72	72	51
6107831088	0	1	1	1	2	25	Sweden	Sweden	NA	NA	NA	NA	NA	NA	2	NA	NA	NA	Caucasian	6	4	5	NA	NA	NA	NA	NA	NA	NA	NA	NA	NA	NA	NA	NA	NA	NA	NA	NA	NA
6107846677	0	1	1	2	1	27	Sweden	Sweden	NA	NA	NA	NA	NA	NA	1	0.58	NA	7		6	4	5	6	6	4	NA	NA	NA	NA	NA	NA	NA	NA	NA	NA	NA	NA	NA	NA	NA
6089279397	0	1	1	1	2	37	Sweden	UK	NA	NA	NA	NA	NA	NA	1	3	3	0	White British	5	6	5	5	2	4	70	80	70	70	50	80	80	70	85	90	85	50	60	50	3
6211153846	0	1	1	1	2	35	Sweden		NA	NA	NA	NA	NA	NA	1	8	8	0	White	6	4	5	6	4	7	NA	NA	NA	NA	NA	NA	NA	NA	NA	NA	NA	NA	NA	NA	NA
6211875463	0	1	1	1	2	35	Sweden	Iraq	NA	NA	NA	NA	NA	NA	2	NA	NA	NA	Middle eastern	7	6	7	5	3	5	95	77	83	92	86	88	89	85	96	93	92	86	90	90	93
6147132831	0	1	1	2	1	27	Sweden	Ireland	NA	NA	NA	NA	NA	NA	1	3.42	3	5	Caucasian	5	4	6	6	5	6	100	99	74	83	30	100	100	100	98	74	33	5	100	55	14
6107846027	0	1	1	2	1	25	Sweden	Sweden	NA	NA	NA	NA	NA	NA	1	2	2	NA	Swedish	3	2	6	5	6	2	70	70	100	63	50	100	100	25	66	61	62	27	59	68	12
6212555111	0	1	1	1	2	25	Sweden	Sweden	NA	NA	NA	NA	NA	NA	1	1.17	1	2	Swedish	5	6	6	5	2	4	100	100	100	100	81	100	100	91	80	70	81	91	100	NA	82
6107866989	0	1	1	2	1	29	Sweden	Sweden	NA	NA	NA	NA	NA	NA	2	NA	NA	NA	Swedish	5	3	4	6	6	4	90	85	75	75	75	90	80	85	100	90	90	80	75	100	95
6089087872	0	1	1	2	1	25	Sweden	UK	NA	NA	NA	NA	NA	NA	1	2.42	2	5	British	5	NA	6	7	4	5	70	100	100	100	65	90	90	50	80	75	80	55	70	70	50
6180592761	0	1	1	2	1	26	Switzerland	Germany	NA	NA	NA	NA	NA	NA	1	8.42	8	5	kaukasisch	3	2	4	3	4	4	NA	NA	NA	NA	NA	NA	NA	NA	NA	NA	NA	NA	NA	NA	NA
6132141251	0	1	1	1	2	20	Switzerland	Switzerland	NA	NA	NA	NA	NA	NA	1	1.25	1	3	Schweiz	6	4	4	6	4	4	90	70	100	100	80	100	100	100	90	60	25	70	85	40	95
6093617660	0	1	1	2	1	34	Switzerland	Switzerland	NA	NA	NA	NA	NA	NA	2	NA	NA	NA	Schweiz	5	5	3	5	3	3	82	69	59	92	53	52	48	51	100	100	100	93	93	93	95
6090181012	0	1	1	2	1	41	Switzerland	UK	NA	NA	NA	NA	NA	NA	1	1.5	1	6	Scottish (white)	4	5	5	4	7	6	0	70	90	70	90	90	90	90	90	100	20	70	50	20	10
6089295417	0	1	1	2	1	56	Switzerland	UK	NA	NA	NA	NA	NA	NA	1	0.5	NA	6	Caucasien	4	1	5	5	4	5	100	100	100	0	100	100	100	100	100	100	100	0	0	100	100
6174999495	0	1	1	2	1	34	Szkocja	Polska	NA	NA	NA	NA	NA	NA	2	NA	NA	NA	Polskie	4	NA	4	NA	NA	NA	70	75	66	100	76	0	0	0	97	94	75	56	54	52	58
6089410557	0	1	1	1	2	55	Taiwan	UK	NA	NA	NA	NA	NA	NA	1	17.17	17	2	White British	4	4	5	7	4	5	76	90	100	100	50	100	100	30	100	92	90	70	77	76	25
6089155208	0	1	1	1	2	42	Thailand	UK	NA	NA	NA	NA	NA	NA	2	NA	NA	NA	Caucasian	5	4	6	NA	NA	NA	60	90	91	51	74	83	86	88	88	78	84	72	77	74	31
6184783602	0	1	1	2	1	26	Turquia	Brazil	NA	NA	NA	NA	NA	NA	2	NA	NA	NA	Branca	4	3	5	NA	NA	NA	100	100	71	60	50	67	61	86	73	49	28	100	100	83	100
6138623583	0	1	1	1	2	35	uae	UK	NA	NA	NA	NA	NA	NA	1	4.5	4	6	White British	3	3	4	4	1	2	91	83	63	74	62	53	42	28	85	86	86	90	88	83	89
6089193025	0	1	1	2	1	24	UAE	UK	NA	NA	NA	NA	NA	NA	1	1	1	0	British	5	1	5	6	5	5	100	100	100	100	85	80	80	90	100	100	90	100	80	50	100
6248714137	0	1	1	2	1	27	UK	Australia	NA	NA	NA	NA	NA	NA	2	NA	NA	NA	Caucasian	4	4	4	5	4	5	85	85	52	47	100	100	100	77	100	50	70	69	55	77	73
6089558719	0	1	1	2	1	28	UK	Australia	NA	NA	NA	NA	NA	NA	1	1	1	0	New Zealand European	4	NA	3	4	4	3	100	90	75	90	60	75	90	60	90	100	40	50	75	65	20
6089202875	0	1	1	2	1	63	UK	Australia	NA	NA	NA	NA	NA	NA	1	16.17	16	2	White	5	1	4	7	5	4	100	100	100	100	30	100	100	100	100	90	90	1	100	100	0
6174765414	0	1	1	2	1	27	UK	Australia	NA	NA	NA	NA	NA	NA	1	12.25	12	3	White Australian	6	1	1	5	3	6	0	0	3	60	0	25	25	100	10	80	80	100	60	0	80
6089144689	0	1	1	2	1	32	UK	Australia	NA	NA	NA	NA	NA	NA	1	2.5	2	6	Caucasian	5	1	6	7	6	6	100	100	76	100	74	48	100	49	100	100	100	100	50	51	76
6089676135	0	1	1	1	2	20	UK	Belgium	NA	NA	NA	NA	NA	NA	2	NA	NA	NA	European White	2	2	4	NA	NA	NA	40	80	100	80	70	100	90	90	80	92	54	59	86	20	52
6183382614	0	1	1	2	1	30	UK	Brazil	NA	NA	NA	NA	NA	NA	2	NA	NA	NA	Branco - Europeu	4	3	4	NA	NA	NA	100	100	60	56	70	63	73	91	100	100	100	90	100	100	98
6183365149	0	1	1	2	1	26	UK	Brazil	NA	NA	NA	NA	NA	NA	2	NA	NA	NA	Parda	4	2	6	NA	NA	NA	93	68	76	57	97	52	65	89	99	88	80	65	87	94	96
6089599147	0	1	1	2	1	34	UK	Brazil	NA	NA	NA	NA	NA	NA	1	3.5	3	6	Caucasian	5	7	4	5	4	4	100	100	83	37	51	72	72	61	100	100	100	76	100	100	100
6088289639	0	1	1	2	2	28	UK	Bulgaria	NA	NA	NA	NA	NA	NA	1	2.5	2	6	white	6	1	6	6	4	6	NA	NA	NA	NA	NA	NA	NA	NA	NA	NA	NA	NA	NA	NA	NA
6109807805	0	1	1	2	2	22	UK	Bulgarien	NA	NA	NA	NA	NA	NA	1	0.75	0	9		3	1	4	6	1	5	66	66	78	72	85	52	51	53	84	84	64	56	64	80	65
6175038779	0	1	1	1	2	22	UK	Canada	NA	NA	NA	NA	NA	NA	1	1.5	1	6	Caucasian	5	4	5	6	4	5	30	75	70	50	0	100	100	100	100	75	60	50	75	30	70
6094148060	0	1	1	1	2	37	UK	Canada	NA	NA	NA	NA	NA	NA	1	13	13	NA		6	6	6	6	2	6	NA	NA	NA	NA	NA	NA	NA	NA	NA	NA	NA	NA	NA	NA	NA
6090259978	0	1	1	2	1	59	UK	Canada	NA	NA	NA	NA	NA	NA	1	12	12	NA	Caucasian	5	1	4	5	6	4	100	90	85	80	65	80	100	100	100	100	100	100	100	99	100
6089433926	0	1	1	1	2	56	UK	Canada	NA	NA	NA	NA	NA	NA	1	27.58	27	7	White British	3	4	4	4	1	5	58	100	91	50	20	7	23	1	95	89	42	46	71	7	2
6089391640	0	1	1	1	1	32	UK	Canada	NA	NA	NA	NA	NA	NA	1	1.33	1	4	Caucasian	5	5	4	6	6	6	NA	NA	NA	NA	NA	NA	NA	NA	NA	NA	NA	NA	NA	NA	NA
6089390369	0	1	1	1	2	42	UK	Canada	NA	NA	NA	NA	NA	NA	1	3.5	3	6	White	3	4	5	5	1	4	100	100	90	80	70	90	90	70	100	80	80	95	80	95	50
6089284435	0	1	1	2	NA	20	UK	Canada	NA	NA	NA	NA	NA	NA	1	1.08	1	1	Caucasian	5	4	6	6	NA	4	NA	NA	NA	NA	NA	NA	NA	NA	NA	NA	NA	NA	NA	NA	NA
6089173262	0	1	1	1	2	39	UK	Canada	NA	NA	NA	NA	NA	NA	1	15	15	0	white	4	4	6	3	3	4	NA	NA	NA	NA	NA	NA	NA	NA	NA	NA	NA	NA	NA	NA	NA
6089098935	0	1	1	2	1	69	UK	canada	NA	NA	NA	NA	NA	NA	1	2.17	2	2	british	5	NA	5	5	5	6	NA	NA	NA	NA	NA	NA	NA	NA	NA	NA	NA	NA	NA	NA	NA
6103954789	0	1	1	2	1	29	UK	China	NA	NA	NA	NA	NA	NA	1	6.17	6	2	East Asian	4	5	5	4	3	4	72	73	71	76	50	70	77	72	82	75	75	68	72	72	76
6091018767	0	1	1	2	1	36	UK	Colombia	NA	NA	NA	NA	NA	NA	1	2.42	2	5	Latina	6	1	5	7	4	6	100	90	81	100	70	74	80	80	100	100	24	60	80	80	71
6268237187	0	1	1	1	2	26	UK	Colombia	NA	NA	NA	NA	NA	NA	1	0.08	0	1	latino	5	4	6	6	5	6	100	94	90	100	80	100	100	80	0	37	38	84	100	100	42
6092001178	0	1	1	2	1	28	UK	Colombia	NA	NA	NA	NA	NA	NA	1	3	3	NA	Latina	4	4	3	6	4	6	23	56	67	100	86	100	100	NA	100	100	100	74	76	79	46
6091193779	0	1	1	1	2	35	UK	Colombia	NA	NA	NA	NA	NA	NA	2	NA	NA	NA	Cauc�sico	5	4	4	6	1	3	100	100	100	100	55	55	78	60	36	100	100	9	100	100	NA
6349635597	0	1	1	2	1	38	UK	Czech Republic	NA	NA	NA	NA	NA	NA	1	13	13	NA	White European	5	4	6	4	3	6	100	90	90	90	66	81	96	79	100	91	83	76	71	69	91
6089876713	0	1	1	2	1	22	UK	Czech Republic	NA	NA	NA	NA	NA	NA	1	4.17	4	2	Czech	6	4	3	6	6	7	80	70	50	60	90	40	50	99	90	80	67	85	84	90	100
6175523333	0	1	1	2	1	21	UK	Czech Republic	NA	NA	NA	NA	NA	NA	2	NA	NA	NA	White	5	1	4	5	4	4	NA	NA	NA	NA	NA	NA	NA	NA	NA	NA	NA	NA	NA	NA	NA
6174735362	0	1	1	2	1	20	UK	Finland	NA	NA	NA	NA	NA	NA	1	3	3	0	White	5	4	7	7	7	4	75	100	90	100	60	95	100	70	80	60	70	20	85	80	85
6173196646	0	1	1	2	2	20	UK	Finland	NA	NA	NA	NA	NA	NA	1	3.08	3	1	Finnish	5	2	4	4	3	5	82	84	100	44	75	90	93	75	100	80	90	30	100	82	84
6090333667	0	1	1	2	1	22	UK	Finland	NA	NA	NA	NA	NA	NA	1	0.42	0	5	White	6	3	4	7	6	6	91	80	83	77	61	100	100	87	100	37	54	77	78	80	67
6174889567	0	1	1	2	1	20	UK	France	NA	NA	NA	NA	NA	NA	2	NA	NA	NA	Fran�aise	5	4	6	NA	NA	NA	98	98	69	98	80	79	63	65	99	98	77	47	83	82	2
6090640940	0	1	1	2	1	21	UK	France	NA	NA	NA	NA	NA	NA	1	1.5	1	6	white	6	2	6	6	6	5	86	89	79	95	73	100	100	90	86	77	71	96	79	72	89
6089841940	0	1	1	2	1	37	UK	France	NA	NA	NA	NA	NA	NA	1	4	4	NA	White	4	4	4	6	3	4	85	85	85	90	90	90	95	95	98	98	95	90	99	94	94
6210035804	0	1	1	2	1	22	UK	Germany	NA	NA	NA	NA	NA	NA	2	NA	NA	NA	White	4	3	6	NA	NA	NA	92	85	75	65	65	45	65	65	94	80	90	87	90	75	92
6090345273	0	1	1	2	1	39	UK	Germany	NA	NA	NA	NA	NA	NA	1	12.33	12	4	German	4	4	5	5	4	5	93	99	89	83	40	83	85	54	58	89	76	30	46	61	43
6090251460	0	1	1	2	1	29	UK	Germany	NA	NA	NA	NA	NA	NA	1	3.92	3	11	White	5	6	4	7	5	4	90	100	99	95	65	85	97	60	83	98	100	15	91	50	70
6089895859	0	1	1	2	1	46	UK	Germany	NA	NA	NA	NA	NA	NA	1	17.08	17	1	White	2	5	4	6	4	4	100	100	100	100	95	100	100	100	100	100	100	91	98	100	100
6089449209	0	1	1	2	1	39	UK	Germany	NA	NA	NA	NA	NA	NA	1	10	10	0	white	5	2	6	7	5	6	NA	NA	NA	NA	NA	NA	NA	NA	NA	NA	NA	NA	NA	NA	NA
6089137869	0	1	1	2	1	47	UK	Germany (BAOR)	NA	NA	NA	NA	NA	NA	1	17.17	17	2	White	4	1	2	5	6	2	NA	NA	NA	NA	NA	NA	NA	NA	NA	NA	NA	NA	NA	NA	NA
6146768590	0	1	1	2	1	21	UK	Greece	NA	NA	NA	NA	NA	NA	1	3.25	3	3	Gree	5	4	4	5	5	4	85	88	70	85	92	64	92	91	95	80	90	61	92	94	57
6174960190	0	1	1	2	1	20	UK	Greece	NA	NA	NA	NA	NA	NA	2	NA	NA	NA	Greek	4	NA	5	NA	NA	NA	NA	NA	NA	NA	NA	NA	NA	NA	NA	NA	NA	NA	NA	NA	NA
6174890134	0	1	1	2	1	19	UK	Greece	NA	NA	NA	NA	NA	NA	2	0.25	NA	3	Greek	6	5	4	7	7	7	NA	NA	NA	NA	NA	NA	NA	NA	NA	NA	NA	NA	NA	NA	NA
6147142247	0	1	1	2	1	30	UK	Greece	NA	NA	NA	NA	NA	NA	1	4.92	4	11	Greek	5	5	6	6	5	5	90	60	50	72	71	59	71	75	90	95	89	85	85	91	80
6090007421	0	1	1	2	1	31	UK	Greece	NA	NA	NA	NA	NA	NA	1	4.25	4	3	Greek	5	1	5	5	4	5	76	71	78	81	76	71	79	54	94	84	92	86	88	98	100
6089625798	0	1	1	2	1	20	UK	Greece	NA	NA	NA	NA	NA	NA	2	NA	NA	NA	Greek	4	NA	4	NA	NA	NA	NA	NA	NA	NA	NA	NA	NA	NA	NA	NA	NA	NA	NA	NA	NA
6089390948	0	1	1	1	2	48	UK	Greece	NA	NA	NA	NA	NA	NA	1	0.17	0	2	Greek	4	4	6	5	2	5	100	100	100	100	100	100	100	75	100	100	69	100	100	90	50
6090624690	0	1	1	2	1	31	UK	Greece	NA	NA	NA	NA	NA	NA	1	10.17	10	2	Greek	3	2	3	2	4	2	100	80	80	100	60	80	50	65	90	90	70	50	80	90	80
6089727504	0	1	1	2	1	58	UK	Holland	NA	NA	NA	NA	NA	NA	1	6.25	6	3	White	5	6	4	5	5	3	NA	NA	NA	NA	NA	NA	NA	NA	NA	NA	NA	NA	NA	NA	NA
6175159217	0	1	1	2	1	21	UK	Hungary	NA	NA	NA	NA	NA	NA	2	NA	NA	NA	Hungarian	6	5	6	7	6	6	80	81	84	100	63	100	100	100	100	91	31	24	52	82	85
6174797598	0	1	1	2	1	28	UK	Hungary	NA	NA	NA	NA	NA	NA	1	0.25	0	3	White	5	4	4	4	4	4	NA	NA	NA	NA	NA	NA	NA	NA	NA	NA	NA	NA	NA	NA	NA
6097394966	0	1	1	2	1	22	UK	Hungary	NA	NA	NA	NA	NA	NA	2	NA	NA	NA	White	4	3	4	5	5	7	90	66	75	86	60	70	94	70	90	85	80	45	90	90	65
6089253628	0	1	1	2	1	29	UK	Iceland	NA	NA	NA	NA	NA	NA	1	5.83	5	10	White	4	1	4	4	4	6	80	75	100	100	50	64	100	62	80	30	80	63	30	70	20
6174761528	0	1	1	1	2	20	UK	India	NA	NA	NA	NA	NA	NA	2	NA	NA	NA	Asian	4	4	3	NA	NA	NA	NA	NA	NA	NA	NA	NA	NA	NA	NA	NA	NA	NA	NA	NA	NA
6089143910	0	1	1	2	1	52	UK	India	NA	NA	NA	NA	NA	NA	1	20	20	0	Mixed race - Scottish/Filipina	NA	4	6	NA	5	5	100	100	100	100	50	75	100	35	100	100	75	50	75	20	50
6108326283	0	1	1	2	1	22	UK	Ireland	NA	NA	NA	NA	NA	NA	1	0.92	NA	11	Caucasian	4	2	5	6	5	5	81	75	85	59	67	86	88	95	75	52	50	39	45	44	76
6089934894	0	1	1	2	1	24	UK	Ireland	NA	NA	NA	NA	NA	NA	1	4	4	NA	White Irish	5	1	3	6	6	4	94	94	100	100	84	96	84	91	100	83	83	100	100	88	100
6089795313	0	1	1	2	1	36	UK	Ireland	NA	NA	NA	NA	NA	NA	1	10.75	10	9	White Irish	4	5	5	6	5	2	85	90	90	80	3	85	81	50	81	89	46	69	85	11	51
6089352138	0	1	1	2	1	44	UK	Ireland	NA	NA	NA	NA	NA	NA	1	22.08	22	1	White Irish	3	1	4	3	4	3	90	75	68	55	60	28	40	67	98	98	97	97	97	96	59
6108329833	0	1	1	2	3	23	UK	Ireland	NA	NA	NA	NA	NA	NA	1	2.67	2	8	Irish	5	4	4	5	3	3	86	61	70	90	50	81	90	70	100	100	100	81	100	80	83
6089290491	0	1	1	2	1	39	UK	Ireland	NA	NA	NA	NA	NA	NA	1	16	16	NA	White Irish	4	4	6	5	4	4	95	24	21	95	53	74	100	32	100	100	90	52	10	72	40
6645858677	0	1	1	2	1	27	UK	Italy	NA	NA	NA	NA	NA	NA	1	0.67	NA	8		5	1	6	6	1	1	100	100	100	30	100	100	100	80	100	100	100	73	100	100	85
6420544173	0	1	1	2	1	29	UK	Italy	NA	NA	NA	NA	NA	NA	1	14.83	14	10		5	2	4	7	5	7	100	100	84	25	60	67	90	60	100	100	100	29	100	100	52
6419569232	0	1	1	2	1	25	UK	Italy	NA	NA	NA	NA	NA	NA	1	5.92	5	11		6	5	6	4	4	5	100	87	67	85	50	57	80	90	85	70	70	30	60	60	95
6419459329	0	1	1	1	2	30	UK	Italy	NA	NA	NA	NA	NA	NA	1	5.75	5	9		5	2	6	5	4	2	NA	NA	NA	NA	NA	NA	NA	NA	NA	NA	NA	NA	NA	NA	NA
6152199971	0	1	1	2	1	24	UK	Italy	NA	NA	NA	NA	NA	NA	2	NA	NA	NA		5	3	6	NA	NA	NA	100	90	80	40	74	65	67	71	92	88	91	100	41	49	100
6665766622	0	1	1	2	1	20	UK	Italy	NA	NA	NA	NA	NA	NA	1	0.42	NA	5		6	3	7	7	6	7	100	100	100	5	100	100	100	100	34	34	33	33	50	86	100
6419640360	0	1	1	2	1	30	UK	Italy	NA	NA	NA	NA	NA	NA	NA	NA	NA	NA		2	1	6	NA	NA	NA	82	85	75	76	68	85	78	83	100	100	100	79	100	100	100
6089242519	0	1	1	2	1	19	UK	Italy	NA	NA	NA	NA	NA	NA	2	NA	NA	NA	Caucasian	3	4	3	5	4	4	100	100	100	91	87	89	NA	78	50	63	52	57	89	90	90
6089173494	0	1	1	2	1	43	UK	Italy	NA	NA	NA	NA	NA	NA	1	5.17	5	2	white european	5	3	5	7	7	7	98	100	98	100	82	100	99	61	100	100	86	72	33	100	2
6642063174	0	1	1	2	1	21	UK	Italy	NA	NA	NA	NA	NA	NA	2	NA	NA	NA		5	2	5	7	6	7	50	50	40	80	100	39	40	99	60	99	99	76	100	99	38
6420468753	0	1	1	2	1	27	UK	Italy	NA	NA	NA	NA	NA	NA	1	NA	NA	NA		1	2	4	NA	NA	NA	73	59	55	52	48	64	77	76	87	69	78	62	76	87	71
6422672619	0	1	1	2	1	35	UK	Italy	NA	NA	NA	NA	NA	NA	1	13.83	13	10		5	1	5	6	4	5	97	100	100	100	70	100	100	70	100	100	100	100	100	100	100
6089380106	0	1	1	2	1	56	UK	Kenya	NA	NA	NA	NA	NA	NA	1	14.5	14	6	White Scottish	4	5	6	4	7	7	100	94	88	87	94	90	91	76	2	90	79	69	97	98	11
6089123267	0	1	1	2	1	28	UK	kenya	NA	NA	NA	NA	NA	NA	1	10.42	10	5	Mixed Race	3	2	4	6	5	6	NA	NA	NA	NA	NA	NA	NA	NA	NA	NA	NA	NA	NA	NA	NA
6174839796	0	1	1	2	1	23	UK	Latvia	NA	NA	NA	NA	NA	NA	2	NA	NA	NA	Caucasian	3	5	2	6	4	1	100	100	75	67	35	23	75	20	73	67	100	100	100	100	100
6174780956	0	1	1	2	1	28	UK	Latvia	NA	NA	NA	NA	NA	NA	2	NA	NA	NA	Latvian	6	1	6	NA	NA	NA	80	100	99	100	80	70	95	71	95	100	71	7	100	64	59
6089521723	0	1	1	1	1	20	UK	Latvia	NA	NA	NA	NA	NA	NA	2	NA	NA	NA	White	5	2	4	NA	NA	NA	90	80	80	85	75	90	90	90	82	52	65	50	65	59	49
6089909310	0	1	1	2	1	31	UK	Lithuania	NA	NA	NA	NA	NA	NA	1	5	5	NA		4	4	4	7	6	5	20	86	92	100	48	100	100	93	70	94	65	51	87	93	82
6091530706	0	1	1	1	2	58	UK	netherlands	NA	NA	NA	NA	NA	NA	1	0.25	0	3	caucasian	6	4	6	6	2	6	98	98	81	77	72	51	75	57	47	45	45	48	76	78	70
6089990388	0	1	1	2	1	48	UK	Netherlands	NA	NA	NA	NA	NA	NA	1	1.67	1	8	White	2	6	2	5	4	4	94	90	89	82	62	82	83	84	94	91	40	26	55	31	78
6089342929	0	1	1	2	1	41	UK	New Zealand	NA	NA	NA	NA	NA	NA	1	3.83	3	10	White	4	4	7	5	6	6	100	100	100	100	100	100	75	75	100	100	NA	100	99	100	50
6108370052	0	1	1	1	1	23	UK	Nigeria	NA	NA	NA	NA	NA	NA	1	1.25	1	3	Black	6	4	5	5	3	4	92	100	100	17	61	100	50	66	100	65	48	76	73	77	46
6108325555	0	1	1	2	1	22	UK	Nigeria	NA	NA	NA	NA	NA	NA	2	NA	NA	NA	African	5	5	4	NA	NA	NA	81	69	90	100	20	86	100	100	100	70	55	100	90	67	100
6343451047	0	1	1	1	2	30	UK	Nigeria	NA	NA	NA	NA	NA	NA	1	3.17	3	2	Black	6	3	6	7	4	7	86	90	90	98	68	71	85	75	90	91	95	87	81	98	98
6089571260	0	1	1	1	1	32	UK	pakistan	NA	NA	NA	NA	NA	NA	1	5.5	5	6	pakistani	6	7	6	6	6	6	81	100	11	95	58	4	97	71	97	96	74	71	99	85	58
6089169577	0	1	1	1	2	44	UK	Pakistan	NA	NA	NA	NA	NA	NA	2	0.67	0	8		4	1	7	7	1	7	100	100	100	100	100	100	100	100	100	98	97	97	97	97	71
6089128485	0	1	1	2	1	30	UK	Pakistan	NA	NA	NA	NA	NA	NA	1	5.67	5	8	British Pakistani	2	2	3	4	4	2	80	80	65	100	76	60	100	100	100	100	100	85	70	70	37
6453509429	0	1	1	2	1	46	UK	Philippines	NA	NA	NA	NA	NA	NA	1	17.83	17	10	Filipino	6	2	4	4	6	4	NA	NA	NA	NA	NA	NA	NA	NA	NA	NA	NA	NA	NA	NA	NA
6088964799	0	1	1	1	3	27	UK	Philippines	NA	NA	NA	NA	NA	NA	1	9.42	9	5	Asian - Philippino	5	2	4	2	3	2	15	100	80	90	20	85	100	15	20	10	NA	70	40	NA	30
6459079597	0	1	1	2	1	49	UK	Philippines	NA	NA	NA	NA	NA	NA	2	NA	NA	NA	Oriental	6	1	7	7	7	7	NA	NA	NA	NA	NA	NA	NA	NA	NA	NA	NA	NA	NA	NA	NA
6131410472	0	1	1	2	1	35	UK	PL	NA	NA	NA	NA	NA	NA	2	NA	NA	NA	Caucasien	6	1	3	7	6	3	48	21	41	70	54	63	85	81	100	100	62	75	96	83	70
6131216185	0	1	1	1	1	22	UK	Poland	NA	NA	NA	NA	NA	NA	2	NA	NA	NA	White	5	3	3	5	4	4	NA	NA	NA	NA	NA	NA	NA	NA	NA	NA	NA	NA	NA	NA	NA
6131089116	0	1	1	2	1	32	UK	Poland	NA	NA	NA	NA	NA	NA	2	NA	NA	NA	Polish Canadian	5	4	6	NA	NA	NA	90	100	100	100	90	100	100	100	50	40	70	90	100	80	90
6089763446	0	1	1	2	1	19	UK	Poland	NA	NA	NA	NA	NA	NA	NA	0.17	NA	2	White	5	2	4	6	4	4	100	100	100	74	100	100	100	100	64	53	57	53	66	69	50
6089090945	0	1	1	1	2	28	UK	Poland	NA	NA	NA	NA	NA	NA	1	3	3	0	White	5	4	4	5	4	3	79	61	48	71	44	78	40	44	72	54	67	34	72	68	40
6089083651	0	1	1	2	1	34	UK	Poland	NA	NA	NA	NA	NA	NA	1	18.67	18	8	White	5	NA	4	5	6	4	100	95	90	100	60	100	100	100	100	100	100	NA	NA	60	NA
6090290478	0	1	1	2	2	36	UK	Portugal	NA	NA	NA	NA	NA	NA	2	NA	NA	NA		5	1	3	NA	NA	NA	NA	NA	NA	NA	NA	NA	NA	NA	NA	NA	NA	NA	NA	NA	NA
6089918891	0	1	1	2	1	31	UK	Russia	NA	NA	NA	NA	NA	NA	1	13	13	NA	Russian	6	4	5	6	6	4	100	100	66	73	46	60	60	34	100	72	73	70	84	86	85
6089917531	0	1	1	2	1	30	UK	Russia	NA	NA	NA	NA	NA	NA	1	9	9	NA	Slavic	6	5	7	7	7	7	94	95	98	93	87	92	94	95	96	92	94	94	98	94	95
6089889978	0	1	1	2	1	30	UK	russia	NA	NA	NA	NA	NA	NA	1	9	9	NA	slavic	6	6	7	7	7	7	31	55	100	99	78	57	76	77	99	99	100	49	99	97	98
6089335884	0	1	1	2	1	30	UK	Russia	NA	NA	NA	NA	NA	NA	1	10	10	NA	White	4	4	5	4	NA	4	80	70	60	93	52	88	100	88	93	100	86	72	87	82	50
6089617716	0	1	1	1	2	53	UK	Singapore	NA	NA	NA	NA	NA	NA	1	0.75	0	9	British (white)	2	4	4	4	4	4	60	90	75	90	90	70	70	85	20	10	20	15	75	75	50
6174731981	0	1	1	2	2	25	UK	Slovakia	NA	NA	NA	NA	NA	NA	1	2.08	2	1	Whute	6	5	4	6	3	4	80	99	90	80	86	79	72	50	95	97	80	78	82	88	75
6092816386	0	1	1	1	2	39	UK	South Africa	NA	NA	NA	NA	NA	NA	1	25	25	NA	White	4	4	6	6	NA	6	NA	NA	NA	NA	NA	NA	NA	NA	NA	NA	NA	NA	NA	NA	NA
6089128098	0	1	1	2	1	30	UK	South Africa	NA	NA	NA	NA	NA	NA	1	3.42	3	5	White British	2	1	3	5	6	6	100	100	100	100	60	60	0	NA	100	100	100	100	100	100	100
6089164552	0	1	1	2	1	26	UK	South Korea	NA	NA	NA	NA	NA	NA	1	0.83	NA	10	Eurasian	5	1	6	6	4	6	70	85	90	90	80	70	80	80	65	80	70	70	60	65	50
6174983753	0	1	1	1	2	21	UK	Spain	NA	NA	NA	NA	NA	NA	NA	NA	NA	NA	Spanish	6	6	6	NA	NA	NA	100	69	100	80	100	100	100	100	100	100	100	44	52	23	30
6089167626	0	1	1	1	1	21	UK	Spain	NA	NA	NA	NA	NA	NA	1	1.08	1	1	White hispanic	6	3	2	6	3	6	25	75	80	100	30	100	100	75	50	50	65	75	80	50	80
6089166498	0	1	1	1	1	21	UK	Spain	NA	NA	NA	NA	NA	NA	1	1.08	1	1	White	6	3	2	6	3	5	NA	NA	NA	NA	NA	NA	NA	NA	NA	NA	NA	NA	NA	NA	NA
6209697730	0	1	1	2	1	23	UK	Sweden	NA	NA	NA	NA	NA	NA	1	1.17	1	2		6	6	4	6	6	6	75	93	90	83	86	95	91	90	72	82	18	56	87	60	91
6175255999	0	1	1	1	2	21	UK	Sweden	NA	NA	NA	NA	NA	NA	1	1.33	1	4	White	6	3	4	7	1	2	80	80	95	75	75	80	80	85	90	80	90	75	75	80	60
6170347068	0	1	1	2	1	25	UK	Sweden	NA	NA	NA	NA	NA	NA	2	NA	NA	NA	Swedish	4	4	3	6	6	7	85	94	89	94	100	48	51	44	79	83	84	61	93	99	79
6108737504	0	1	1	2	1	29	UK	Sweden	NA	NA	NA	NA	NA	NA	1	6.92	6	11	White	5	4	2	6	5	4	85	84	82	90	47	86	86	80	100	86	77	82	62	51	72
6093348123	0	1	1	2	1	29	UK	Sweden	NA	NA	NA	NA	NA	NA	1	3.33	3	4	white	7	4	7	5	7	4	100	100	79	81	72	79	80	82	100	100	19	32	100	100	100
6089522325	0	1	1	1	2	20	UK	Sweden	NA	NA	NA	NA	NA	NA	1	0.58	NA	7	Swedish	3	4	2	6	5	6	81	70	75	95	71	80	80	80	74	92	100	87	77	85	60
6092175520	0	1	1	2	1	26	UK	Sweden	NA	NA	NA	NA	NA	NA	1	2.17	2	2	White	4	2	5	6	4	6	NA	NA	NA	NA	NA	NA	NA	NA	NA	NA	NA	NA	NA	NA	NA
6089239888	0	1	1	1	2	51	UK	switzerland	NA	NA	NA	NA	NA	NA	1	29.83	29	10	white	5	5	7	4	1	2	NA	NA	NA	NA	NA	NA	NA	NA	NA	NA	NA	NA	NA	NA	NA
6089136949	0	1	1	2	1	34	UK	Turkmenistan	NA	NA	NA	NA	NA	NA	1	7.5	7	6	Russian	4	1	5	5	7	4	94	84	65	85	33	66	67	22	93	89	86	39	95	NA	57
6089179976	0	0	1	1	2	64	UK	UK	-1.063333333	43600	32.4	0.99	1.04	5	2	NA	NA	NA	British	5	4	NA	5	1	4	NA	NA	NA	NA	NA	NA	NA	NA	NA	NA	NA	NA	NA	NA	NA
6089422955	0	0	1	1	2	63	UK	UK	-1.063333333	43600	32.4	0.99	1.04	5	1	36.5	36	6	white	4	4	4	6	NA	4	NA	NA	NA	NA	NA	NA	NA	NA	NA	NA	NA	NA	NA	NA	NA
6089391500	0	0	1	2	1	48	UK	UK	-1.063333333	43600	32.4	0.99	1.04	5	1	30.17	30	2	White	2	1	4	6	7	4	94	97	90	96	69	91	95	83	96	96	93	97	67	68	94
6089228007	0	0	1	2	1	50	UK	UK	-1.063333333	43600	32.4	0.99	1.04	5	1	21.08	21	1	White	5	2	4	4	4	5	88	46	6	75	38	18	83	71	87	83	86	99	62	81	84
6209795396	0	0	1	2	1	22	UK	UK	-1.063333333	43600	32.4	0.99	1.04	5	1	0.75	NA	9	Christian	6	2	6	7	6	7	78	88	90	88	77	89	82	98	91	90	88	67	81	75	75
6089206502	0	0	1	2	1	27	UK	UK	-1.063333333	43600	32.4	0.99	1.04	5	1	7.17	7	2	White British	4	3	4	5	5	5	75	85	85	50	75	90	90	90	75	75	75	85	85	50	65
6089440813	0	0	1	2	1	43	UK	UK	-1.063333333	43600	32.4	0.99	1.04	5	1	16	16	NA	British	5	4	4	4	4	3	100	80	72	84	86	88	92	54	100	86	69	100	90	100	51
6096936610	0	0	1	2	3	19	UK	UK	-1.063333333	43600	32.4	0.99	1.04	5	1	0.33	NA	4		5	5	4	7	7	6	100	100	76	66	90	76	65	86	75	75	55	50	50	100	51
6124683630	0	0	1	1	2	18	UK	UK	-1.063333333	43600	32.4	0.99	1.04	5	2	NA	NA	NA	White	3	4	5	NA	NA	NA	NA	NA	NA	NA	NA	NA	NA	NA	NA	NA	NA	NA	NA	NA	NA
6090237911	0	0	1	1	2	34	UK	UK	-1.063333333	43600	32.4	0.99	1.04	5	2	NA	NA	NA	Caucasian	4	4	6	6	1	4	90	90	80	80	70	90	90	80	70	90	95	50	30	30	30
6435243229	0	0	1	1	2	33	UK	UK	-1.063333333	43600	32.4	0.99	1.04	5	1	9.67	9	8	White	4	4	3	5	2	5	100	100	83	100	80	100	100	100	14	96	98	57	68	63	20
6301258382	0	0	1	1	2	32	UK	UK	-1.063333333	43600	32.4	0.99	1.04	5	1	3.17	3	2	British	5	3	6	5	2	3	NA	NA	NA	NA	NA	NA	NA	NA	NA	NA	NA	NA	NA	NA	NA
6239762543	0	0	1	2	1	40	UK	UK	-1.063333333	43600	32.4	0.99	1.04	5	2	NA	NA	NA	White	5	2	3	NA	NA	NA	NA	NA	NA	NA	NA	NA	NA	NA	NA	NA	NA	NA	NA	NA	NA
6210893809	0	0	1	2	3	20	UK	UK	-1.063333333	43600	32.4	0.99	1.04	5	2	NA	NA	NA	white Scottish	2	1	4	5	4	3	NA	NA	NA	NA	NA	NA	NA	NA	NA	NA	NA	NA	NA	NA	NA
6176777265	0	0	1	2	1	36	UK	UK	-1.063333333	43600	32.4	0.99	1.04	5	1	12.17	12	2	Scottish white	5	5	6	7	7	6	81	100	100	100	90	100	100	100	100	100	42	90	41	24	100
6175873315	0	0	1	2	1	20	UK	UK	-1.063333333	43600	32.4	0.99	1.04	5	2	NA	NA	NA	Scottish	4	1	5	NA	NA	NA	100	100	75	70	60	80	80	60	90	80	90	NA	75	80	80
6175439457	0	0	1	2	1	22	UK	UK	-1.063333333	43600	32.4	0.99	1.04	5	1	1.5	1	6	White British	6	3	4	7	6	6	35	66	78	90	NA	81	93	100	100	88	79	95	94	NA	94
6175397062	0	0	1	2	1	25	UK	UK	-1.063333333	43600	32.4	0.99	1.04	5	1	3.58	3	7	White British	4	4	4	4	4	4	80	50	50	100	30	80	100	50	75	85	90	70	60	50	35
6175328724	0	0	1	2	1	22	UK	UK	-1.063333333	43600	32.4	0.99	1.04	5	1	1.75	1	9	Scottish	4	1	4	7	6	6	50	80	100	100	60	100	100	50	100	100	75	88	70	74	37
6175179735	0	0	1	1	2	26	UK	UK	-1.063333333	43600	32.4	0.99	1.04	5	2	NA	NA	NA	White British	2	2	2	NA	NA	NA	80	90	100	100	50	80	40	100	90	100	100	80	100	65	60
6175163048	0	0	1	2	1	24	UK	UK	-1.063333333	43600	32.4	0.99	1.04	5	1	3.83	3	10	White	3	4	2	3	4	2	100	100	100	65	50	100	100	50	50	75	100	100	100	100	100
6175151564	0	0	1	2	1	28	UK	UK	-1.063333333	43600	32.4	0.99	1.04	5	1	5.17	5	2	Caucasian Scottish	4	4	3	7	4	6	22	85	82	100	64	85	100	63	66	59	31	81	55	55	74
6175146444	0	0	1	2	1	22	UK	UK	-1.063333333	43600	32.4	0.99	1.04	5	2	NA	NA	NA	White British	5	5	3	5	5	4	100	97	100	74	100	86	100	60	100	20	24	8	77	77	30
6175138102	0	0	1	2	1	27	UK	UK	-1.063333333	43600	32.4	0.99	1.04	5	1	1.83	1	10	White	5	3	6	6	5	3	100	100	79	100	60	90	100	62	79	100	50	40	80	93	38
6175134345	0	0	1	1	2	45	UK	UK	-1.063333333	43600	32.4	0.99	1.04	5	1	24	24	NA	White	4	5	4	6	1	4	99	96	93	94	91	97	92	94	100	84	68	75	88	84	83
6175120680	0	0	1	2	1	55	UK	UK	-1.063333333	43600	32.4	0.99	1.04	5	1	21.17	21	2	scottish	5	1	4	5	5	5	71	86	97	86	48	87	92	50	59	72	58	54	42	73	43
6175057633	0	0	1	2	1	29	UK	UK	-1.063333333	43600	32.4	0.99	1.04	5	1	1.33	1	4	White	3	4	2	4	4	2	100	100	66	55	71	100	100	61	100	86	86	79	100	57	66
6175056012	0	0	1	2	3	56	UK	UK	-1.063333333	43600	32.4	0.99	1.04	5	2	NA	NA	NA	British	4	1	3	4	6	3	94	95	91	95	97	96	95	100	94	18	35	50	91	95	82
6174971994	0	0	1	2	1	21	UK	UK	-1.063333333	43600	32.4	0.99	1.04	5	1	5.17	5	2	White Scottish	4	3	4	5	6	4	21	45	76	45	81	57	34	84	100	52	55	47	64	56	48
6174943218	0	0	1	2	1	29	UK	UK	-1.063333333	43600	32.4	0.99	1.04	5	1	11.25	11	3	White	1	4	3	6	5	4	84	68	53	86	44	56	79	60	85	72	95	49	53	83	63
6174938143	0	0	1	2	1	28	UK	UK	-1.063333333	43600	32.4	0.99	1.04	5	1	0.5	0	6	White	4	2	4	6	6	4	70	85	91	84	67	78	86	82	94	93	87	90	88	74	85
6174913925	0	0	1	2	1	24	UK	UK	-1.063333333	43600	32.4	0.99	1.04	5	2	NA	NA	NA	Scottish	4	3	4	4	5	4	72	75	80	87	75	82	88	65	76	84	78	69	82	83	68
6174849345	0	0	1	2	2	21	UK	UK	-1.063333333	43600	32.4	0.99	1.04	5	2	NA	NA	NA	White/British	3	6	1	NA	NA	NA	NA	NA	NA	NA	NA	NA	NA	NA	NA	NA	NA	NA	NA	NA	NA
6174841753	0	0	1	2	1	31	UK	UK	-1.063333333	43600	32.4	0.99	1.04	5	2	NA	NA	NA		4	5	4	NA	NA	NA	85	88	74	58	87	74	75	63	84	67	65	83	34	100	57
6174802118	0	0	1	2	2	39	UK	UK	-1.063333333	43600	32.4	0.99	1.04	5	1	2.33	2	4	White	5	4	5	5	5	5	100	68	69	48	68	79	33	81	66	99	72	56	57	81	74
6174799068	0	0	1	2	1	22	UK	UK	-1.063333333	43600	32.4	0.99	1.04	5	1	0.5	0	6	White British	4	2	4	6	4	4	33	72	89	91	63	98	98	91	84	81	42	76	51	37	84
6174757882	0	0	1	1	2	36	UK	UK	-1.063333333	43600	32.4	0.99	1.04	5	2	NA	NA	NA	White Scottish	4	3	5	NA	NA	NA	90	80	90	20	70	90	90	70	100	50	90	60	75	60	75
6174743444	0	0	1	2	3	21	UK	UK	-1.063333333	43600	32.4	0.99	1.04	5	1	1.75	1	9	White Scottish	2	2	5	6	5	4	53	79	80	100	57	90	91	75	92	61	83	91	59	23	46
6174743404	0	0	1	2	1	26	UK	UK	-1.063333333	43600	32.4	0.99	1.04	5	2	NA	NA	NA	White	5	2	4	NA	NA	NA	85	83	75	86	85	82	83	54	70	83	86	71	96	83	86
6174737909	0	0	1	1	2	23	UK	UK	-1.063333333	43600	32.4	0.99	1.04	5	1	0.5	0	6	white	5	5	5	5	3	3	82	90	91	57	58	99	88	49	98	68	39	49	45	82	58
6174731272	0	0	1	1	2	24	UK	UK	-1.063333333	43600	32.4	0.99	1.04	5	1	2.58	2	7	White	4	4	2	6	3	4	100	100	80	100	85	100	60	100	50	65	50	70	100	100	60
6174719796	0	0	1	2	1	22	UK	UK	-1.063333333	43600	32.4	0.99	1.04	5	1	2.5	2	6	Caucasian	4	5	3	5	4	5	50	82	78	93	62	94	96	37	64	86	92	89	88	81	28
6174682863	0	0	1	1	2	22	UK	UK	-1.063333333	43600	32.4	0.99	1.04	5	2	NA	NA	NA	White	5	6	7	NA	NA	NA	NA	NA	NA	NA	NA	NA	NA	NA	NA	NA	NA	NA	NA	NA	NA
6174037700	0	0	1	1	2	19	UK	UK	-1.063333333	43600	32.4	0.99	1.04	5	2	NA	NA	NA	White	2	4	4	NA	NA	NA	NA	NA	NA	NA	NA	NA	NA	NA	NA	NA	NA	NA	NA	NA	NA
6173557776	0	0	1	2	1	21	UK	UK	-1.063333333	43600	32.4	0.99	1.04	5	2	NA	NA	NA	White	5	1	4	NA	NA	NA	NA	NA	NA	NA	NA	NA	NA	NA	NA	NA	NA	NA	NA	NA	NA
6173480267	0	0	1	2	1	41	UK	UK	-1.063333333	43600	32.4	0.99	1.04	5	1	11.75	11	9	White	5	2	5	5	5	4	100	83	66	94	54	64	81	63	100	100	100	50	51	76	54
6173216666	0	0	1	2	2	20	UK	UK	-1.063333333	43600	32.4	0.99	1.04	5	2	NA	NA	NA	white	2	5	5	6	4	4	80	40	80	100	60	40	80	80	100	80	50	100	100	60	80
6164407934	0	0	1	2	1	20	UK	UK	-1.063333333	43600	32.4	0.99	1.04	5	1	2.25	2	3	White British	5	3	4	5	5	4	89	93	96	81	68	99	99	99	91	98	13	24	69	69	69
6147207275	0	0	1	2	2	28	UK	UK	-1.063333333	43600	32.4	0.99	1.04	5	2	NA	NA	NA	Chinese	5	NA	3	6	4	4	100	88	96	94	93	94	92	91	93	66	77	97	58	59	97
6146974125	0	0	1	2	3	26	UK	UK	-1.063333333	43600	32.4	0.99	1.04	5	1	3	3	NA	white	1	4	1	7	2	4	42	54	100	100	42	100	100	67	100	100	100	34	78	70	32
6131879657	0	0	1	1	2	24	UK	UK	-1.063333333	43600	32.4	0.99	1.04	5	1	4.25	4	3	White	6	5	7	6	1	6	70	30	90	100	70	100	100	100	100	100	80	50	60	0	80
6131666677	0	0	1	2	1	25	UK	UK	-1.063333333	43600	32.4	0.99	1.04	5	1	4.25	4	3	Asian	5	3	4	5	4	6	97	100	100	100	100	100	100	100	100	100	100	88	95	88	93
6131350300	0	0	1	2	1	34	UK	UK	-1.063333333	43600	32.4	0.99	1.04	5	2	NA	NA	NA	British	4	5	3	NA	NA	NA	NA	NA	NA	NA	NA	NA	NA	NA	NA	NA	NA	NA	NA	NA	NA
6131324038	0	0	1	2	1	24	UK	UK	-1.063333333	43600	32.4	0.99	1.04	5	1	2.58	2	7	British	5	2	6	4	7	5	NA	NA	NA	NA	NA	NA	NA	NA	NA	NA	NA	NA	NA	NA	NA
6131307814	0	0	1	2	1	22	UK	UK	-1.063333333	43600	32.4	0.99	1.04	5	1	4.83	4	10	British	6	2	5	5	5	5	60	70	65	75	52	90	100	45	100	40	70	80	60	75	68
6131307153	0	0	1	2	1	49	UK	UK	-1.063333333	43600	32.4	0.99	1.04	5	1	4.58	4	7	white	4	2	6	6	4	6	NA	NA	NA	NA	NA	NA	NA	NA	NA	NA	NA	NA	NA	NA	NA
6118538703	0	0	1	1	2	29	UK	UK	-1.063333333	43600	32.4	0.99	1.04	5	2	NA	NA	NA	Caucasian	5	3	2	NA	NA	NA	75	65	70	90	85	75	85	60	85	35	60	50	75	70	65
6111029640	0	0	1	1	2	19	UK	UK	-1.063333333	43600	32.4	0.99	1.04	5	1	0.17	0	2	White	6	4	3	5	2	5	53	85	76	95	50	100	91	82	93	65	89	45	25	32	9
6108983997	0	0	1	1	2	24	UK	UK	-1.063333333	43600	32.4	0.99	1.04	5	2	NA	NA	NA	White	2	2	2	NA	NA	NA	58	87	78	93	43	52	45	94	72	73	74	21	92	28	20
6108721553	0	0	1	2	1	23	UK	UK	-1.063333333	43600	32.4	0.99	1.04	5	1	6.25	6	3	White	3	1	3	6	6	6	NA	NA	NA	NA	NA	NA	NA	NA	NA	NA	NA	NA	NA	NA	NA
6108688713	0	0	1	1	2	23	UK	UK	-1.063333333	43600	32.4	0.99	1.04	5	1	1.33	1	4	White	4	2	4	6	2	7	53	50	72	80	60	100	100	100	25	5	10	30	50	0	0
6108671646	0	0	1	2	1	22	UK	UK	-1.063333333	43600	32.4	0.99	1.04	5	1	1.17	1	2	White British	4	5	6	7	6	5	100	100	14	32	73	5	15	94	100	90	9	56	55	85	85
6108501556	0	0	1	2	1	24	UK	UK	-1.063333333	43600	32.4	0.99	1.04	5	1	0.67	NA	8	White	5	2	4	5	4	4	73	58	50	50	50	88	88	75	63	27	51	55	88	71	62
6108473253	0	0	1	1	2	20	UK	UK	-1.063333333	43600	32.4	0.99	1.04	5	1	2.42	2	5	White British	4	4	3	5	1	5	66	74	69	100	68	30	44	52	59	27	30	32	55	67	20
6108393699	0	0	1	2	1	22	UK	UK	-1.063333333	43600	32.4	0.99	1.04	5	1	3.67	3	8	White British	5	1	5	6	6	4	70	80	80	90	60	60	90	90	90	40	70	10	50	70	80
6108359737	0	0	1	2	1	21	UK	UK	-1.063333333	43600	32.4	0.99	1.04	5	1	3.33	3	4	White	6	1	5	6	6	2	68	81	88	61	45	65	62	42	100	78	79	49	90	100	50
6108341228	0	0	1	2	1	21	UK	UK	-1.063333333	43600	32.4	0.99	1.04	5	1	1.83	1	10	White British	5	2	6	6	6	5	NA	NA	NA	NA	NA	NA	NA	NA	NA	NA	NA	NA	NA	NA	NA
6108329440	0	0	1	2	1	21	UK	UK	-1.063333333	43600	32.4	0.99	1.04	5	1	3.33	3	4	White British	4	2	4	6	6	6	100	100	85	72	65	100	100	93	65	76	70	68	59	58	20
6107984615	0	0	1	2	1	21	UK	UK	-1.063333333	43600	32.4	0.99	1.04	5	1	1.5	1	6	white british	4	3	3	6	6	5	92	86	80	94	76	86	91	88	98	95	91	99	78	87	94
6107676174	0	0	1	2	1	32	UK	UK	-1.063333333	43600	32.4	0.99	1.04	5	1	0.5	0	6	White british	5	3	7	7	6	7	100	100	100	22	100	100	78	15	100	100	100	68	100	16	100
6104316929	0	0	1	2	1	30	UK	UK	-1.063333333	43600	32.4	0.99	1.04	5	1	1.83	1	10	White British	4	2	4	4	4	4	NA	NA	NA	NA	NA	NA	NA	NA	NA	NA	NA	NA	NA	NA	NA
6102946038	0	0	1	1	2	32	UK	UK	-1.063333333	43600	32.4	0.99	1.04	5	1	6.75	6	9	White scottish	6	4	3	5	2	2	80	75	80	95	60	100	100	70	90	100	70	19	88	57	31
6102886092	0	0	1	2	1	27	UK	UK	-1.063333333	43600	32.4	0.99	1.04	5	1	0.42	0	5	White British	2	2	3	5	6	3	45	70	80	100	0	100	100	95	50	50	30	NA	50	30	0
6102828650	0	0	1	2	2	21	UK	UK	-1.063333333	43600	32.4	0.99	1.04	5	2	0	NA	NA	Scottish	4	2	5	NA	NA	NA	100	100	100	100	100	70	70	100	100	100	50	99	71	100	100
6102808671	0	0	1	2	2	44	UK	UK	-1.063333333	43600	32.4	0.99	1.04	5	1	2	2	NA	White	2	6	3	2	6	2	93	87	83	93	65	89	94	97	100	97	96	100	100	100	13
6102807892	0	0	1	2	1	46	UK	UK	-1.063333333	43600	32.4	0.99	1.04	5	2	0	NA	NA	White Scottish	4	4	3	NA	NA	NA	96	96	96	20	85	75	85	75	80	80	90	90	80	70	60
6102077643	0	0	1	2	1	35	UK	UK	-1.063333333	43600	32.4	0.99	1.04	5	1	9.17	9	2	White British	5	3	6	6	3	6	95	80	85	90	60	90	80	55	95	90	85	95	88	70	75
6100339890	0	0	1	2	1	26	UK	UK	-1.063333333	43600	32.4	0.99	1.04	5	2	NA	NA	NA	scottish	2	1	3	1	4	4	80	100	100	100	80	90	90	90	90	90	60	80	100	60	90
6100098793	0	0	1	1	2	21	UK	UK	-1.063333333	43600	32.4	0.99	1.04	5	1	1.08	1	1	White	4	4	3	6	2	5	31	48	62	47	45	73	67	48	87	71	78	39	70	78	52
6100068685	0	0	1	2	1	20	UK	UK	-1.063333333	43600	32.4	0.99	1.04	5	1	1.08	1	1	White Scottish	4	2	6	6	6	6	74	80	62	38	29	100	100	40	96	60	71	3	78	80	85
6097812140	0	0	1	2	1	18	UK	UK	-1.063333333	43600	32.4	0.99	1.04	5	1	2	2	0	White Scottish	3	2	4	6	6	6	80	100	100	100	100	100	100	100	40	40	40	40	70	70	40
6097687240	0	0	1	2	1	25	UK	UK	-1.063333333	43600	32.4	0.99	1.04	5	1	1.08	1	1	White	5	3	4	6	6	6	NA	NA	NA	NA	NA	NA	NA	NA	NA	NA	NA	NA	NA	NA	NA
6097394261	0	0	1	1	1	24	UK	UK	-1.063333333	43600	32.4	0.99	1.04	5	2	NA	NA	NA	White	4	3	5	6	4	5	75	100	75	30	60	75	75	100	45	80	40	35	75	100	100
6096899567	0	0	1	2	1	44	UK	UK	-1.063333333	43600	32.4	0.99	1.04	5	1	NA	NA	NA	Scottish	4	NA	4	4	4	4	100	100	100	100	70	100	100	100	100	100	100	NA	90	100	100
6096430820	0	0	1	2	1	27	UK	UK	-1.063333333	43600	32.4	0.99	1.04	5	1	2.33	2	4	White	4	4	4	6	4	4	100	100	100	100	65	100	100	80	60	60	70	100	90	90	50
6095156581	0	0	1	2	1	26	UK	UK	-1.063333333	43600	32.4	0.99	1.04	5	1	0.67	NA	8	White	4	4	2	6	4	4	39	63	59	52	50	52	47	40	85	39	84	76	44	71	68
6094841827	0	0	1	1	1	33	UK	UK	-1.063333333	43600	32.4	0.99	1.04	5	2	NA	NA	NA	White British	4	1	6	NA	NA	NA	51	95	63	83	33	48	NA	NA	100	82	76	23	44	32	61
6094564975	0	0	1	1	1	54	UK	UK	-1.063333333	43600	32.4	0.99	1.04	5	2	NA	NA	NA	Scots	4	3	4	NA	NA	NA	NA	NA	NA	NA	NA	NA	NA	NA	NA	NA	NA	NA	NA	NA	NA
6094210440	0	0	1	2	1	53	UK	UK	-1.063333333	43600	32.4	0.99	1.04	5	1	25.83	25	10	whire scottish	4	2	4	5	4	4	98	98	99	75	64	99	47	72	98	99	100	99	79	100	86
6094102025	0	0	1	2	1	23	UK	UK	-1.063333333	43600	32.4	0.99	1.04	5	2	NA	NA	NA	white, british	4	3	3	NA	NA	NA	NA	NA	NA	NA	NA	NA	NA	NA	NA	NA	NA	NA	NA	NA	NA
6094056218	0	0	1	2	1	41	UK	UK	-1.063333333	43600	32.4	0.99	1.04	5	1	21	21	0	White	4	1	4	5	6	3	NA	NA	NA	NA	NA	NA	NA	NA	NA	NA	NA	NA	NA	NA	NA
6093923079	0	0	1	2	1	30	UK	UK	-1.063333333	43600	32.4	0.99	1.04	5	1	0.33	NA	4	White	4	NA	6	6	4	5	97	100	97	100	98	100	100	100	100	98	100	26	81	71	97
6093807110	0	0	1	2	1	18	UK	UK	-1.063333333	43600	32.4	0.99	1.04	5	1	0.33	NA	4	White	4	5	4	6	6	6	42	62	75	77	NA	72	83	NA	62	62	66	80	77	76	59
6093772032	0	0	1	2	1	57	UK	UK	-1.063333333	43600	32.4	0.99	1.04	5	1	11	11	NA	White Scottish	4	4	5	6	4	2	71	86	71	42	50	83	83	83	70	75	72	51	46	40	39
6093753784	0	0	1	1	2	50	UK	UK	-1.063333333	43600	32.4	0.99	1.04	5	1	26	26	0	White Scottish	5	4	4	5	1	5	NA	NA	NA	NA	NA	NA	NA	NA	NA	NA	NA	NA	NA	NA	NA
6093730004	0	0	1	2	3	48	UK	UK	-1.063333333	43600	32.4	0.99	1.04	5	2	NA	NA	NA	White European	4	5	6	NA	NA	NA	80	74	62	81	82	84	80	81	74	76	48	84	68	62	61
6093625590	0	0	1	1	2	42	UK	UK	-1.063333333	43600	32.4	0.99	1.04	5	1	19.5	19	6	White	5	5	3	4	NA	2	100	100	90	80	25	70	73	25	99	75	90	80	90	65	65
6093212339	0	0	1	2	1	20	UK	UK	-1.063333333	43600	32.4	0.99	1.04	5	1	3.67	3	8	White British	4	1	4	6	5	7	85	55	61	80	50	50	81	50	100	100	80	86	41	30	10
6093148878	0	0	1	2	1	31	UK	UK	-1.063333333	43600	32.4	0.99	1.04	5	1	9	9	NA	Scottish	5	4	4	5	5	3	NA	NA	NA	NA	NA	NA	NA	NA	NA	NA	NA	NA	NA	NA	NA
[truncated: 989 more rows]
