# Supplementary material for: National income inequality predicts cultural variation in mouth to mouth kissing
Source: Sci Rep. 2019 Apr 30;9:6698. doi: 10.1038/s41598-019-43267-7 (PMC6491799; doi:10.1038/s41598-019-43267-7)
Supplement: Supplementary file 4 — Dataset 2 [file 41598_2019_43267_MOESM4_ESM.csv]

HPP_9	Kiss_Imp_Initial	GINI	Kiss_Freq	GDP	Hug_Freq	Sex_Freq
-0.25	73.69	30.3	75.88	49900	78.24	57.61
0.93	83.37	49.7	80.29	15500	77.68	66.61
-0.45	83.05	50.5	81.19	24600	86.21	65.9
0.27	78.41	53.5	79.27	14500	82.42	68.81
-0.87	81.85	25	74.82	35200	80.51	60.94
-0.46	85.19	29.2	70.75	43600	75.27	65.39
-0.87	85.26	27	74.19	50200	82.66	61.05
0.94	76.57	35.2	72.02	7200	74.52	53.51
0.16	85.62	31.9	74.31	38000	68.21	68.76
1.16	56.92	48.8	78.08	5900	78.83	52.65
-0.87	82.07	30.8	77.84	29300	89.15	68.13
-1.06	84.11	32.4	80.73	43600	79.06	64.87
-0.89	77.93	45	81.11	59500	74.89	65.13
