# Supplementary material for: National income inequality predicts cultural variation in mouth to mouth kissing
Source: Sci Rep. 2019 Apr 30;9:6698. doi: 10.1038/s41598-019-43267-7 (PMC6491799; doi:10.1038/s41598-019-43267-7)
Supplement: Supplementary file 5 — Dataset 3 [file 41598_2019_43267_MOESM5_ESM.xlsx]

## Sheet: Sheet1
Country	Initial_MF	Initial_SD	Initial_d	Est_MF	Est_SD	Est_d	K_Freq_MF	KFreq_SD	KFreq_d	HugFreq_MF	HugFreq_SD	HugFreq_d	SexFreq_MF	SexFreq_SD	SexFreq_d	KSatis_MF	KSatis_SD	KSatis_d	HSatis_MF	HSatis_SD	HSatis_d	SSatis_MF	SSATIS_SD	ssATIS_d
Australia	23.7	23.9	0.991632	32.33	18.86	1.71421	25.88	21.88	1.18282	28.42	23.74	1.19714	7.61	26.16	0.290902	24.9	24.06	1.03491	31.78	21.36	1.48783	12.64	28.45	0.444288
Brazil	33.37	25.62	1.3025	36.13	19.85	1.82015	30.29	21.27	1.42407	27.68	25.6	1.08125	16.61	26.92	0.617013	29.23	21.27	1.37424	34.49	20.36	1.69401	19.41	27.14	0.715181
Chile	33.05	24.47	1.35063	35.01	18.58	1.88428	31.19	18.43	1.69235	36.21	18.78	1.92812	15.9	24.73	0.642944	31.4	21.7	1.447	30.23	22.06	1.37035	24.03	26.31	0.913341
Colombia	28.41	22.95	1.23791	33.53	19.96	1.67986	29.27	17.43	1.67929	32.42	18.87	1.71807	18.81	23.19	0.811125	31.48	19.01	1.65597	30.74	19.4	1.58454	26.42	23.71	1.1143
CZ	31.85	24.79	1.28479	27.9	19.28	1.4471	24.82	19.64	1.26375	30.51	21.44	1.42304	10.94	19.62	0.557594	26.1	22.34	1.16831	28.88	22.68	1.27337	18.53	23.54	0.787171
France	35.19	21.05	1.67173	26.27	25.33	1.03711	20.75	22.65	0.916115	25.27	22.22	1.13726	15.39	19.99	0.769885	25.06	24.96	1.00401	28.65	20.93	1.36885	23.18	22.42	1.0339
Germany	35.26	18.77	1.87853	33.11	18.72	1.7687	24.19	18.73	1.29151	32.66	17.34	1.88351	11.05	20.74	0.532787	32.59	18	1.81056	31.15	17.55	1.77493	21.66	22.28	0.972172
India	26.57	28.38	0.936223	33.24	24.86	1.33709	22.02	28.61	0.769661	24.52	27.24	0.900147	3.51	31.97	0.10979	27.91	25.99	1.07387	23.34	27.93	0.835661	14.14	31.37	0.450749
Italy	35.35	19.77	1.78806	37.24	12.36	3.01294	24.32	18.1	1.34365	18.21	28.84	0.631415	18.76	19.36	0.969008	28.43	19.44	1.46245	26.25	21.7	1.20968	23.76	23.56	1.00849
Nigeria	6.92	35.22	0.196479	28.79	26.33	1.09343	28.08	24.3	1.15556	28.83	25.39	1.13549	2.65	31.53	0.0840469	32.45	20.32	1.59695	30.17	23.15	1.30324	21.18	31.85	0.664992
Poland	32.07	19.04	1.68435	34.79	17.18	2.02503	27.84	21.64	1.28651	39.15	16.17	2.42115	18.13	22.58	0.802923	29.72	22.55	1.31796	32.8	21.79	1.50528	22.3	27.55	0.809437
UK	34.11	21.08	1.61812	36.51	17.07	2.13884	30.73	20.07	1.53114	29.06	22.96	1.26568	14.87	22.26	0.668014	28.83	24.33	1.18496	32.86	21.94	1.49772	21.69	26.38	0.822214
US	27.93	29.42	0.949354	36.51	20.41	1.78883	31.11	21.34	1.45783	24.89	26.41	0.942446	15.13	29.71	0.509256	33.19	19.36	1.71436	35	17.98	1.94661	24.69	26.53	0.930645
		104
		0.000480769
		0.001
		0.00048

## Sheet: Sheet2
Country	Initial_d		Est_d		KFreq_d		HugFreq_d		SexFreq_d		KSatis_d		HSatis_d		ssATIS_d
Australia	0.991632	95	1.71421	95	1.18282	95	1.19714	95	0.290902	92	1.03491	95	1.48783	95	0.444288	94		94.5
Brazil	1.3025	173	1.82015	173	1.42407	169	1.08125	167	0.617013	160	1.37424	168	1.69401	169	0.715181	158		167.125
Chile	1.35063	133	1.88428	132	1.69235	131	1.92812	131	0.642944	126	1.447	129	1.37035	129	0.913341	122		129.125
Colombia	1.23791	228	1.67986	228	1.67929	227	1.71807	224	0.811125	223	1.65597	226	1.58454	227	1.1143	222		225.625
CZ	1.28479	67	1.4471	67	1.26375	67	1.42304	67	0.557594	67	1.16831	67	1.27337	67	0.787171	66		66.875
France	1.67173	88	1.03711	88	0.916115	88	1.13726	88	0.769885	88	1.00401	86	1.36885	88	1.0339	88		87.75
Germany	1.87853	76	1.7687	76	1.29151	75	1.88351	76	0.532787	75	1.81056	76	1.77493	74	0.972172	74		75.25
India	0.936223	42	1.33709	42	0.769661	42	0.900147	42	0.10979	37	1.07387	42	0.835661	41	0.450749	37		40.625
Italy	1.79	54	3.01	54	1.34	54	0.63099	53	0.973945	54	1.46	54	1.21	53	1.01	53		53.625
Nigeria	0.196479	96	1.09343	96	1.15556	95	1.13549	95	0.0840469	95	1.59695	95	1.30324	93	0.664992	94		94.875
Poland	1.68435	82	2.02503	82	1.28651	80	2.42115	81	0.802923	79	1.31796	79	1.50528	79	0.809437	77		79.875
UK	1.61812	732	2.13884	733	1.53114	731	1.26568	726	0.668014	719	1.18496	725	1.49772	722	0.822214	717		725.625
US	0.949354	57	1.78883	57	1.45783	57	0.942446	57	0.509256	56	1.71436	56	1.94661	57	0.930645	55		56.5
Total	1.2994		1.74959		1.30697		1.35879		0.566941		1.37255		1.45018		0.820645
Country	Initial_r		Est_r		KFreq_r		HugFreq_r		SexFreq_r		KSatis_r		HSatis_r		ssATIS_r
Australia	0.444212	95	0.650775	95	0.509047	95	0.513592	95	0.143936	92	0.459574	95	0.59687	95	0.216858	94
Brazil	0.545724	173	0.673071	173	0.580024	169	0.475575	167	0.294797	160	0.566315	168	0.64632	169	0.33671	158
Chile	0.559653	133	0.685737	132	0.645952	131	0.69405	131	0.306047	126	0.586172	129	0.565227	129	0.415404	122
Colombia	0.526297	228	0.643161	228	0.643032	227	0.651619	224	0.37583	223	0.63775	226	0.620993	227	0.486706	222
CZ	0.540483	67	0.586196	67	0.534171	67	0.579745	67	0.268555	67	0.5044	67	0.537068	67	0.366239	66
France	0.641331	88	0.460343	88	0.416447	88	0.494305	88	0.359245	88	0.448645	86	0.564804	88	0.459218	88
Germany	0.684625	76	0.662462	76	0.542479	75	0.685587	76	0.257416	75	0.671124	76	0.663768	74	0.437175	74
India	0.42396	42	0.55578	42	0.359154	42	0.41042	42	0.0548127	37	0.473058	42	0.38553	41	0.21986	37
Italy	0.666904	54	0.832901	54	0.556616	54	0.300876	53	0.437819	54	0.589612	54	0.517638	53	0.450781	53
Nigeria	0.097769	96	0.479704	96	0.500278	95	0.493721	95	0.0419864	95	0.623968	95	0.545942	93	0.315513	94
Poland	0.644167	82	0.71149	82	0.540993	80	0.770974	81	0.37256	79	0.550249	79	0.601349	79	0.375158	77
UK	0.628981	732	0.730416	733	0.607883	731	0.534754	726	0.316803	719	0.50973	725	0.599416	722	0.38023	717
US	0.428819	57	0.666661	57	0.589038	57	0.426267	57	0.246754	56	0.650808	56	0.697477	57	0.421884	55
Total	0.544813		0.658416		0.547037		0.561968		0.272725		0.565842		0.587016		0.379609

## Sheet: Sheet3
Country	Initial_r	n		Esz	SEESz	wi	wiESz		Mean ESZ	Mean SE ESZ	Mean r	Mean SE			M r (upper)	M r (lower)
Australia	0.444212	95	2.5985	0.477466	0.104257	92	43.9269		0.647034	0.0230388	0.56967	0.0230347	0.69219	0.601878	0.599387	0.538385
Brazil	0.545724	173	3.40261	0.612271	0.0766965	170	104.086				L
Chile	0.559653	133	3.54187	0.632328	0.0877058	130	82.2026
Colombia	0.526297	228	3.22206	0.58501	0.0666667	225	131.627
CZ	0.540483	67	3.3524	0.604838	0.125	64	38.7096
France	0.641331	88	4.57617	0.760431	0.108465	85	64.6367					[note .10, .30, .50, s/m/l]
Germany	0.684625	76	5.34167	0.837769	0.117041	73	61.1571
India	0.42396	42	2.47198	0.452509	0.160128	39	17.6479
Italy	0.670815	54	5.07561	0.812223	0.140028	51	41.4234
Nigeria	0.097769	96	1.21673	0.0980823	0.103695	93	9.12165
Poland	0.644167	82	4.62061	0.765263	0.112509	79	60.4558
UK	0.628981	732	4.39056	0.739728	0.037037	729	539.262
US	0.428819	57	2.50152	0.458448	0.136083	54	24.7562
						1884
Country	Est_r	n		Esz	SEESz	wi
Australia	0.650775	95	4.72696	0.776642	0.104257	92	71.451		0.827978	0.0230388	0.679389	0.0230347	0.873134	0.782822	0.702963	0.654323
Brazil	0.673071	173	5.11754	0.816337	0.0766965	170	138.777				L
Chile	0.685737	132	5.3641	0.839865	0.0880451	129	108.343
Colombia	0.643161	228	4.60476	0.763546	0.0666667	225	171.798
CZ	0.586196	67	3.83321	0.671851	0.125	64	42.9985
France	0.460343	88	2.70606	0.497746	0.108465	85	42.3084
Germany	0.662462	76	4.92525	0.797188	0.117041	73	58.1947
India	0.55578	42	3.50227	0.626706	0.160128	39	24.4415
Italy	0.83	54	10.7647	1.18814	0.140028	51	60.595
Nigeria	0.479704	96	2.84397	0.5226	0.103695	93	48.6018
Poland	0.71149	82	5.93217	0.890195	0.112509	79	70.3254
UK	0.730416	733	6.41885	0.929619	0.0370117	730	678.622
US	0.666661	57	4.99991	0.804709	0.136083	54	43.4543
						1884
Country	KFreq_r	n		Esz	SEESz	wi
Australia	0.509047	95	3.07371	0.561443	0.104257	92	51.6528		0.665025	0.0231125	0.581698	0.0231084	0.710325	0.619724	0.610881	0.550936
Brazil	0.580024	169	3.76218	0.662499	0.0776151	166	109.975				L
Chile	0.645952	131	4.64894	0.76832	0.0883883	128	98.345
Colombia	0.643032	227	4.60275	0.763327	0.0668153	224	170.985
CZ	0.534171	67	3.29342	0.595964	0.125	64	38.1417
France	0.416447	88	2.42728	0.443386	0.108465	85	37.6878
Germany	0.542479	75	3.37139	0.607662	0.117851	72	43.7517
India	0.359154	42	2.12087	0.375914	0.160128	39	14.6607
Italy	0.561269	54	3.5586	0.634684	0.140028	51	32.3689
Nigeria	0.500278	95	3.00222	0.549676	0.104257	92	50.5702
Poland	0.540993	80	3.35723	0.605559	0.113961	77	46.628
UK	0.607883	731	4.10052	0.705557	0.0370625	728	513.646
US	0.589038	57	3.86663	0.676192	0.136083	54	36.5144
						1872
Country	HugFreq_r	n		Esz	SEESz	wi
Australia	0.513592	95	3.11177	0.567596	0.104257	92	52.2189		0.636815	0.0231683	0.562727	0.0231641	0.682225	0.591406	0.592964	0.530906
Brazil	0.475575	167	2.8137	0.51725	0.0780869	164	84.8289				L
Chile	0.69405	131	5.53703	0.855729	0.0883883	128	109.533
Colombia	0.651619	224	4.74083	0.778107	0.0672673	221	171.962
CZ	0.579745	67	3.75902	0.662079	0.125	64	42.3731
France	0.494305	88	2.95495	0.541742	0.108465	85	46.048
Germany	0.685587	76	5.36107	0.839581	0.117041	73	61.2894
India	0.41042	42	2.39225	0.436117	0.160128	39	17.0085
Italy	0.300876	53	1.86072	0.310482	0.141421	50	15.5241
Nigeria	0.493721	95	2.95039	0.540969	0.104257	92	49.7691
Poland	0.770974	81	7.73265	1.02273	0.113228	78	79.7726
UK	0.534754	726	3.2988	0.59678	0.0371904	723	431.472
US	0.426267	57	2.48594	0.455326	0.136083	54	24.5876
						1863
Country	SexFreq_r	n		Esz	SEESz	wi
Australia	0.143936	92	1.33628	0.144943	0.106	89	12.8999		0.307129	0.0233635	0.297823	0.0233592	0.352922	0.261337	0.338964	0.255545
Brazil	0.294797	160	1.83606	0.303811	0.0798087	157	47.6984				M
Chile	0.306047	126	1.88204	0.316178	0.090167	123	38.8898
Colombia	0.37583	223	2.20426	0.395195	0.06742	220	86.943
CZ	0.268555	67	1.73431	0.275306	0.125	64	17.6196
France	0.359245	88	2.12132	0.376019	0.108465	85	31.9616
Germany	0.257416	75	1.6933	0.263339	0.117851	72	18.9604
India	0.0548127	37	1.11598	0.0548677	0.171499	34	1.8655
Italy	0.437819	54	2.55757	0.469529	0.140028	51	23.946
Nigeria	0.0419864	95	1.08765	0.0420111	0.104257	92	3.86502
Poland	0.37256	79	2.18755	0.391392	0.114708	76	29.7458
UK	0.316803	719	1.92741	0.328089	0.0373718	716	234.912
US	0.246754	56	1.65518	0.251954	0.137361	53	13.3536
						1832
Country	KSatis_r	n		Esz	SEESz	wi
Australia	0.459574	95	2.70078	0.496771	0.104257	92	45.7029		0.621766	0.0231932	0.552356	0.023189	0.667224	0.576307	0.583151	0.519976
Brazil	0.566315	168	3.61164	0.642081	0.0778499	165	105.943				L
Chile	0.586172	129	3.83292	0.671814	0.0890871	126	84.6486
Colombia	0.63775	226	4.52105	0.754372	0.066965	223	168.225
CZ	0.5044	67	3.03551	0.55519	0.125	64	35.5321
France	0.448645	86	2.62743	0.483003	0.109764	83	40.0892
Germany	0.671124	76	5.08131	0.812785	0.117041	73	59.3333
India	0.473058	42	2.79549	0.514003	0.160128	39	20.0461
Italy	0.593427	54	3.91917	0.68294	0.140028	51	34.8299
Nigeria	0.623968	95	4.31869	0.731477	0.104257	92	67.2958
Poland	0.550249	79	3.4469	0.618738	0.114708	76	47.0241
UK	0.50973	725	3.07938	0.562365	0.0372161	722	406.027
US	0.650808	56	4.7275	0.776698	0.137361	53	41.165
						1859
Country	HSatis_r	n		Esz	SEESz	wi
Australia	0.59687	95	3.96118	0.688271	0.104257	92	63.3209		0.690427	0.0232182	0.598256	0.023214	0.735934	0.644919	0.626683	0.56824
Brazil	0.64632	169	4.65483	0.768953	0.0776151	166	127.646				L
Chile	0.565227	129	3.6001	0.640481	0.0890871	126	80.7006
Colombia	0.620993	227	4.27694	0.726619	0.0668153	224	162.763
CZ	0.537068	67	3.32029	0.600026	0.125	64	38.4017
France	0.564804	88	3.59563	0.63986	0.108465	85	54.3881
Germany	0.663768	74	4.94828	0.79952	0.118678	71	56.7659
India	0.38553	41	2.25484	0.406539	0.162221	38	15.4485
Italy	0.523394	53	3.19633	0.581002	0.141421	50	29.0501
Nigeria	0.545942	93	3.40472	0.612582	0.105409	90	55.1324
Poland	0.601349	79	4.01691	0.695257	0.114708	76	52.8395
UK	0.599416	722	3.99271	0.692235	0.0372937	719	497.717
US	0.697477	57	5.61106	0.86237	0.136083	54	46.568
						1855
Country	ssATIS_r	n		Esz	SEESz	wi
Australia	0.216858	94	1.55381	0.220356	0.104828	91	20.0524		0.408895	0.0234533	0.387534	0.023449	0.454863	0.362926	0.425888	0.347789
Brazil	0.33671	158	2.01527	0.350377	0.0803219	155	54.3085				M
Chile	0.415404	122	2.42117	0.442125	0.0916698	119	52.6129
Colombia	0.486706	222	2.8964	0.531735	0.0675737	219	116.45
CZ	0.366239	66	2.15577	0.384073	0.125988	63	24.1966
France	0.459218	88	2.69835	0.49632	0.108465	85	42.1872
Germany	0.437175	74	2.5535	0.468732	0.118678	71	33.28
India	0.21986	37	1.56364	0.223509	0.171499	34	7.5993
Italy	0.454825	53	2.66855	0.490768	0.141421	50	24.5384
Nigeria	0.315513	94	1.92189	0.326656	0.104828	91	29.7257
Poland	0.375158	77	2.20081	0.394413	0.116248	74	29.1866
UK	0.38023	717	2.227	0.400328	0.0374241	714	285.834
US	0.421884	55	2.45952	0.449982	0.138675	52	23.3991
						1818
